# Supplementary material for: FGFR1 but not S6K1/2 drives intrinsic BRAF inhibitor resistance in melanoma
Source: Cell Death Discov. 2026 May 19;12:294. doi: 10.1038/s41420-026-03155-2 (PMC13350743; doi:10.1038/s41420-026-03155-2)
Supplement: Supplementary file 4 — Supplemental Tables [file 41420_2026_3155_MOESM4_ESM.xlsx]

## Sheet: ST1
Supplemental Table 1. Cell lines used in this study and selected characteristics.
		Mutations
	BRAFi status	BRAF	PTEN	CDKN2A	TP53	AXL/MITF
UACC257	Sensitive	V600E	WT	hom loss	WT	Lo/Hi
MEL1617	Sensitive	V600E	WT	hom loss	WT	Lo/Hi
WM983B	Sensitive	V600E	WT	WT	P278F	Lo/Hi
1205Lu	Resistant	V600E	het loss	WT	WT	Hi/Lo
2686	Resistant	V600E	P38S	WT	P65S	Hi/Lo
RPMI7951	Resistant	V600E	hom loss	WT	S166X	Hi/Lo
A2058	Resistant	V600E	L112W	WT	V274F	Hi/Lo*
WM793B	Resistant	V600E	W274Ter	WT	WT	Hi/Lo*
LOXIMVI	Resistant	V600E	WT	WT	WT	Hi/Lo*
2170	Resistant	V600E	WT	WT	C275W	Lo/Hi
*from DepMap data

## Sheet: ST2
Supplemental Table 2. CRISPR kinome screen results, processed with the DrugZ algorithm.
sgRNA	Gene	1205_Lu_sgNT_T0_L1	1205_Lu_sgNT_DMSO_L1	1205_Lu_sgNT_BRAFi_L1	1205_Lu_DKO1_SC7_T0_L1	1205_Lu_DKO1_SC7_DMSO_L1	1205_Lu_DKO1_SC7_BRAFi_L1	1205_Lu_DKO2_SC4_T0_L1	1205_Lu_DKO2_SC4_DMSO_L1	1205_Lu_DKO2_SC4_BRAFi_L1	log2 FC, BRAFi vs DMSO	log2 FC, BRAFi vs DMSO	log2 FC, BRAFi vs DMSO	log2 FC, BRAFi vs DMSO	log2 FC, BRAFi vs DMSO	log2 FC, BRAFi vs DMSO
		sgNT	sgNT	sgNT	DKO1	DKO1	DKO1	DKO2	DKO2	DKO2	sgNT	DKO1	DKO2	sumZ sgNT	sumZ DKO1	sumZ DKO2
		T0	DMSO	BRAFi	T0	DMSO	BRAFi	T0	DMSO	BRAFi
FGFR1_1	FGFR1	4033.69	2907.98	296.019	2024.23	3284.25	629.872	2193.69	1807.38	866.989	-3.29626	-2.38244	-1.05981	12.92	10.81	7.17
FGFR1_2	FGFR1	2237.71	2358.08	127.594	2065.97	1725.98	340.275	2115.25	1592.64	626.81	-4.20798	-2.34264	-1.34532	12.92	10.81	7.17
FGFR1_3	FGFR1	2086.83	1817.49	280.707	1520.41	11404	760.19	2148.14	2045.98	1318.06	-2.69481	-3.90704	-0.634376	12.92	10.81	7.17
FGFR1_4	FGFR1	5818.76	4888.58	653.282	5610.61	6261.05	955.667	4675.82	4270.9	1663.68	-2.90364	-2.71182	-1.36016	12.92	10.81	7.17
MAPK1_1	MAPK1	1895.96	3975.18	2460.02	1538.3	2578.49	1085.99	1513.06	1473.34	1118.88	-0.692351	-1.24752	-0.397031	5.16	1.61	4.35
MAPK1_2	MAPK1	3533.79	5256.74	3368.49	3735.44	10600.5	6972.03	4240.62	4771.96	2390.08	-0.642068	-0.604476	-0.997523	5.16	1.61	4.35
MAPK1_3	MAPK1	1743.27	2660.99	1030.96	1726.11	1509.36	2186.45	1986.21	2517.21	1487.94	-1.36797	0.534655	-0.758507	5.16	1.61	4.35
MAPK1_4	MAPK1	3768.29	6198.11	3113.3	3288.26	4143.75	4076.07	4430.39	3978.62	3298.07	-0.993384	-0.0237597	-0.270644	5.16	1.61	4.35
PAN3_1	PAN3	5397.03	3541.77	3501.18	4030.57	3927.13	4662.5	4731.48	6710.56	6338.39	-0.0166294	0.247628	-0.0823168	2.57	3.16	4.58
PAN3_2	PAN3	4557.21	6132.86	4409.65	4373.41	8238.58	3533.07	4488.58	6829.86	4569.27	-0.475895	-1.22147	-0.579894	2.57	3.16	4.58
PAN3_3	PAN3	5533.37	6808.6	6742.08	4570.17	5904.67	4032.63	6021.89	8142.15	6590.29	-0.0141642	-0.550137	-0.305068	2.57	3.16	4.58
PAN3_4	PAN3	2948.46	5121.59	2408.98	2826.17	3920.14	2939.4	3086.85	9609.53	4135.77	-1.08817	-0.415384	-1.21631	2.57	3.16	4.58
PRKACA_1	PRKACA	3677.4	4776.74	3271.51	3959.03	4052.91	5162.05	4174.84	7313.02	5014.48	-0.546066	0.348987	-0.544369	3.25	1.77	3.47
PRKACA_2	PRKACA	1194.29	1989.92	1270.84	1442.9	1712	1368.34	865.33	1580.71	1247.76	-0.646929	-0.323258	-0.341231	3.25	1.77	3.47
PRKACA_3	PRKACA	5020.75	7488.99	6328.67	6188.96	7246.32	5618.16	5202.1	8917.59	6443.84	-0.242868	-0.36715	-0.468734	3.25	1.77	3.47
PRKACA_4	PRKACA	1363.35	1840.79	821.707	1460.78	1495.38	542.993	1588.97	2141.42	1540.66	-1.16363	-1.46151	-0.475013	3.25	1.77	3.47
FLT1_1	FLT1	3533.79	3854.01	2536.57	3216.71	3528.83	1303.18	3567.59	3835.46	3368.37	-0.60348	-1.43715	-0.187349	1.68	4.18	4.12
FLT1_2	FLT1	4466.32	5019.07	5384.47	5372.11	7868.23	3757.51	4157.13	5231.26	4153.35	0.101386	-1.06626	-0.332884	1.68	4.18	4.12
FLT1_3	FLT1	1007.06	922.725	510.377	1502.52	1732.97	535.753	1599.09	1688.08	779.119	-0.854339	-1.69361	-1.11547	1.68	4.18	4.12
FLT1_4	FLT1	6356.83	6668.79	6486.89	5279.69	6729.23	8774.76	5698.02	10426.7	6701.59	-0.0398982	0.382919	-0.63771	1.68	4.18	4.12
CSK_1	CSK	2737.6	2451.28	2245.66	2411.79	5436.49	4394.62	2550.45	4604.94	2864.58	-0.126398	-0.306936	-0.684859	3.73	5.01	1.54
CSK_2	CSK	6384.1	7223.36	5108.87	5452.6	13975.5	8666.16	5338.73	9174.09	6725.02	-0.499665	-0.689439	-0.448025	3.73	5.01	1.54
CSK_3	CSK	3971.88	3681.58	1771.01	3544.64	7553.78	2396.41	3565.06	2427.73	2653.69	-1.05576	-1.65633	0.12839	3.73	5.01	1.54
CSK_4	CSK	4351.8	2493.22	1260.63	4227.33	3871.23	2599.13	4432.92	3578.97	4258.79	-0.983866	-0.574765	0.250901	3.73	5.01	1.54
IKBKB_1	IKBKB	3533.79	3867.99	2516.16	4260.13	3158.47	2258.85	5062.94	4777.92	3731.57	-0.620362	-0.483639	-0.356601	1.9	2.92	3.34
IKBKB_2	IKBKB	3102.98	2740.22	1617.89	2718.85	3878.21	2331.25	3324.69	2069.84	2624.4	-0.760172	-0.73429	0.342471	1.9	2.92	3.34
IKBKB_3	IKBKB	3228.4	4012.46	4266.75	2292.54	3319.19	1867.89	3279.14	3686.34	2636.12	0.0886512	-0.829419	-0.483774	1.9	2.92	3.34
IKBKB_4	IKBKB	4557.21	4730.13	4608.7	5601.66	4912.4	4640.78	5543.68	10486.4	4885.6	-0.0375203	-0.0820628	-1.10191	1.9	2.92	3.34
NEK5_1	NEK5	2408.58	3108.37	1429.05	2644.32	3067.63	3127.64	2165.85	3417.91	2501.38	-1.1211	0.0279479	-0.450391	4.42	2.43	1.75
NEK5_2	NEK5	2964.82	7064.91	3133.71	4066.35	7134.52	4973.81	3893.98	3465.63	2577.54	-1.1728	-0.520463	-0.427127	4.42	2.43	1.75
NEK5_3	NEK5	4155.48	5158.87	6058.17	3660.91	7316.2	4394.62	4245.68	4366.34	4944.18	0.231826	-0.735356	0.179307	4.42	2.43	1.75
NEK5_4	NEK5	1872.33	2921.96	1030.96	1744	1376.59	1172.86	1702.83	2517.21	2167.47	-1.50295	-0.231064	-0.21581	4.42	2.43	1.75
ULK4_1	ULK4	3272.03	3038.47	2332.42	3798.04	2250.06	1686.9	3213.36	3829.5	2958.31	-0.381516	-0.415593	-0.372382	2.45	2	3.19
ULK4_2	ULK4	6424.09	6906.46	4996.59	5726.87	5450.46	7898.73	5599.34	5380.38	3942.46	-0.467003	0.535243	-0.448613	2.45	2	3.19
ULK4_3	ULK4	561.699	1067.19	719.631	465.066	691.79	209.957	599.658	930.532	544.797	-0.568491	-1.72024	-0.772336	2.45	2	3.19
ULK4_4	ULK4	458.084	1621.76	1224.9	614.126	985.276	528.513	430.135	948.426	820.125	-0.404891	-0.898589	-0.209692	2.45	2	3.19
PIM1_1	PIM1	3566.51	3849.35	2888.73	3926.23	4576.99	2548.45	3547.35	4038.27	3321.51	-0.414178	-0.844782	-0.281899	3.74	3.16	1.52
PIM1_2	PIM1	3266.58	4073.04	3669.61	3482.03	6610.43	3438.95	4620.15	2069.84	2167.47	-0.15048	-0.942775	0.0664973	3.74	3.16	1.52
PIM1_3	PIM1	3135.7	4198.87	1434.16	2542.96	4556.03	3779.23	3127.33	1926.68	2190.91	-1.5498	-0.269685	0.185412	3.74	3.16	1.52
PIM1_4	PIM1	625.322	2148.37	1255.53	611.145	552.034	586.432	452.907	793.338	415.92	-0.774947	0.0872068	-0.931628	3.74	3.16	1.52
EPHA5_1	EPHA5	3261.13	3942.55	3215.37	4391.3	4493.14	3134.88	3496.74	5803.89	5893.18	-0.294144	-0.519314	0.0220263	2.35	1.44	3.89
EPHA5_2	EPHA5	4093.68	3360.03	2041.51	4561.23	6806.09	6566.59	3646.02	4241.08	3233.64	-0.718838	-0.0516817	-0.391274	2.35	1.44	3.89
EPHA5_3	EPHA5	1534.22	2856.72	2434.5	2322.35	1607.19	1375.58	1930.55	2207.03	1382.5	-0.230736	-0.224497	-0.674831	2.35	1.44	3.89
EPHA5_4	EPHA5	2523.1	4226.83	3542.01	2990.14	4542.05	4083.31	2730.09	3298.62	1470.37	-0.255005	-0.153607	-1.16568	2.35	1.44	3.89
CSNK1G1_1	CSNK1G1	4159.12	4240.81	3582.84	4799.72	6002.5	3605.47	3904.11	4372.31	7580.3	-0.243234	-0.735375	0.79386	3.11	3.16	1.32
CSNK1G1_2	CSNK1G1	6036.9	7922.39	5603.94	6609.31	10593.5	6783.79	6398.89	7456.18	6496.56	-0.499495	-0.643011	-0.198761	3.11	3.16	1.32
CSNK1G1_3	CSNK1G1	2332.23	3374.01	1582.17	2370.05	3773.4	2215.41	2294.9	2475.45	1195.04	-1.09256	-0.76829	-1.05063	3.11	3.16	1.32
CSNK1G1_4	CSNK1G1	774.381	372.818	280.707	596.239	1208.88	1455.22	721.108	1043.87	673.674	-0.409407	0.267561	-0.631813	3.11	3.16	1.32
TGFBR3_1	TGFBR3	6923.98	8966.28	6257.22	7145.92	8070.88	8991.96	7691.82	8828.12	7252.25	-0.518988	0.15591	-0.283678	2.49	1.95	2.33
TGFBR3_2	TGFBR3	2657.62	7558.89	3210.27	2727.79	5848.77	3069.72	2851.54	4598.97	3128.19	-1.23548	-0.930026	-0.555983	2.49	1.95	2.33
TGFBR3_3	TGFBR3	2830.31	3005.85	3802.31	3064.67	5052.16	3858.87	3587.83	3751.95	2530.67	0.339103	-0.388723	-0.568121	2.49	1.95	2.33
TGFBR3_4	TGFBR3	3342.93	3471.87	3332.76	3052.74	3032.69	2917.68	3051.43	4241.08	5002.76	-0.0589959	-0.0557777	0.238294	2.49	1.95	2.33
MAP3K5_1	MAP3K5	3224.77	5443.15	4654.64	4746.06	5324.68	5038.97	4372.19	5147.75	3321.51	-0.225773	-0.0795662	-0.632104	3.46	1.17	2.7
MAP3K5_2	MAP3K5	2188.63	1668.36	1888.39	2060	831.545	1339.38	2193.69	1789.48	2888.01	0.178727	0.687701	0.690533	3.46	1.17	2.7
MAP3K5_3	MAP3K5	1483.32	2656.33	540.999	2319.37	4793.61	2468.81	1399.2	1938.61	1195.04	-2.29574	-0.957299	-0.697963	3.46	1.17	2.7
MAP3K5_4	MAP3K5	3173.87	3127.01	1903.71	3013.99	2613.43	2171.97	2889.49	4109.85	2144.04	-0.715976	-0.266938	-0.938753	3.46	1.17	2.7
BRD2_1	BRD2	2284.97	1878.07	979.923	3151.12	1830.8	1990.97	3220.95	1747.73	2161.61	-0.938512	0.121002	0.306628	3.97	3.44	1.01
BRD2_2	BRD2	1056.14	377.479	280.707	1135.83	1320.69	289.596	1449.81	638.249	943.144	-0.427329	-2.18918	0.563358	3.97	3.44	1.01
BRD2_3	BRD2	1596.02	2143.71	673.697	1741.02	1299.73	586.432	1384.02	1407.73	738.112	-1.66993	-1.14817	-0.931455	3.97	3.44	1.01
BRD2_4	BRD2	2268.61	876.123	444.028	2864.93	1656.1	1223.54	2224.05	2117.56	1394.21	-0.980484	-0.436726	-0.60295	3.97	3.44	1.01
LIMK1_1	LIMK1	4575.39	4883.92	2010.88	3368.75	6526.58	2751.16	4713.77	4449.85	5266.37	-1.28021	-1.24629	0.243053	2.58	3.03	1.31
LIMK1_2	LIMK1	5511.56	2670.31	3342.97	4722.21	3542.8	2743.92	4723.89	4855.47	3450.38	0.324121	-0.36865	-0.492853	2.58	3.03	1.31
LIMK1_3	LIMK1	2772.14	4147.6	3506.29	2996.1	1565.26	1238.02	2110.19	3501.42	1218.47	-0.242334	-0.338365	-1.52287	2.58	3.03	1.31
LIMK1_4	LIMK1	1732.36	3537.11	2460.02	1812.57	2885.95	2519.49	2112.72	1771.59	2981.74	-0.523905	-0.195917	0.75111	2.58	3.03	1.31
SNRK_1	SNRK	2928.47	2772.84	2750.93	2948.4	2669.33	1628.98	2229.11	2463.52	2343.21	-0.0114429	-0.71251	-0.0722341	2.01	1.67	2.71
SNRK_2	SNRK	1708.73	754.957	204.151	1815.55	705.765	593.672	1320.77	948.426	984.15	-1.88676	-0.249522	0.0533422	2.01	1.67	2.71
SNRK_3	SNRK	3762.84	3662.94	3843.14	3127.27	3095.58	3178.32	3021.06	4688.45	2682.98	0.069282	0.0380517	-0.805274	2.01	1.67	2.71
SNRK_4	SNRK	1377.89	2302.15	2041.51	1594.94	1313.7	818.109	1943.2	1544.92	966.576	-0.17335	-0.683272	-0.676578	2.01	1.67	2.71
NEK4_1	NEK4	5371.59	3411.29	4736.3	5363.17	4583.98	4691.46	5419.7	9359	6420.41	0.473443	0.0334355	-0.54369	1.8	3.43	1.82
NEK4_2	NEK4	3650.13	7069.57	3552.22	3777.17	6435.74	4025.39	3524.57	6179.68	4206.07	-0.9929	-0.676979	-0.555061	1.8	3.43	1.82
NEK4_3	NEK4	2735.78	3434.59	2847.9	2015.29	3396.06	2244.37	2985.64	1521.06	2126.47	-0.270238	-0.597551	0.48338	1.8	3.43	1.82
NEK4_4	NEK4	2673.98	4543.72	3623.67	3660.91	4954.33	2381.93	3026.12	3561.07	3087.18	-0.326422	-1.05656	-0.20602	1.8	3.43	1.82
PKD2_1	PKD2	3246.58	4888.58	2266.07	2596.62	6994.76	3822.67	3387.94	2696.16	2841.15	-1.10922	-0.871695	0.0755697	2.34	2.81	1.39
PKD2_2	PKD2	2474.02	3099.05	1668.93	3180.93	1942.6	2106.81	2818.65	3376.16	1605.1	-0.892902	0.117072	-1.07272	2.34	2.81	1.39
PKD2_3	PKD2	2332.23	2553.81	2970.39	2468.43	2166.21	2114.05	2540.33	2189.14	2395.94	0.218005	-0.0351623	0.130228	2.34	2.81	1.39
PKD2_4	PKD2	4886.23	6696.75	7272.87	5497.32	10656.4	6139.44	5379.21	7605.31	7820.48	0.119063	-0.795536	0.0402502	2.34	2.81	1.39
CDKL4_1	CDKL4	2257.7	1607.78	3690.02	2850.02	2753.18	3692.35	2783.22	1652.29	1921.44	1.19856	0.423439	0.217718	1.22	1.52	4.79
CDKL4_2	CDKL4	587.148	1323.51	944.197	1028.51	1795.86	890.508	769.182	1037.9	960.718	-0.487204	-1.01197	-0.111484	1.22	1.52	4.79
CDKL4_3	CDKL4	848.91	647.772	153.113	1135.83	1250.81	1049.79	964.008	2481.42	251.896	-2.08089	-0.252769	-3.30027	1.22	1.52	4.79
CDKL4_4	CDKL4	3097.52	4222.17	3082.68	3025.91	3500.87	2070.61	3833.26	2833.35	2841.15	-0.453801	-0.757658	0.00396492	1.22	1.52	4.79
GTF2H1_1	GTF2H1	1797.8	493.984	357.264	2083.85	2347.89	919.468	2811.06	769.478	978.292	-0.467476	-1.3525	0.346385	2.27	2.9	1.31
GTF2H1_2	GTF2H1	7367.52	3327.4	3802.31	5646.38	6875.97	4061.59	7967.61	6078.28	3977.61	0.192478	-0.75952	-0.611763	2.27	2.9	1.31
GTF2H1_3	GTF2H1	2933.92	1295.54	1041.17	3031.87	1006.24	745.71	2922.39	1532.99	1288.77	-0.315354	-0.432287	-0.250357	2.27	2.9	1.31
GTF2H1_4	GTF2H1	4235.46	862.142	239.877	5431.73	859.496	926.708	5326.08	1532.99	1446.93	-1.84563	0.108623	-0.0833496	2.27	2.9	1.31
INSRR_1	INSRR	1708.73	3271.48	2327.32	1723.13	1858.75	1419.02	2044.41	1700.01	931.428	-0.491276	-0.389435	-0.868027	2.56	0.88	3.06
INSRR_2	INSRR	5798.77	10117.4	5711.12	6403.6	6568.51	8420.01	5951.04	6585.3	6883.19	-0.824988	0.358256	0.0638283	2.56	0.88	3.06
INSRR_3	INSRR	1828.7	2693.61	2204.83	2903.68	2417.77	2193.69	1566.2	2105.63	1974.16	-0.288877	-0.140317	-0.0930119	2.56	0.88	3.06
INSRR_4	INSRR	2103.19	1994.58	2097.65	2784.43	5080.11	3453.43	2213.93	2720.02	1347.35	0.0726891	-0.556829	-1.01349	2.56	0.88	3.06
MEX3B_1	MEX3B	4329.99	3033.81	1847.56	4433.04	5163.96	3590.99	4501.23	3400.02	5160.93	-0.715506	-0.524097	0.602088	3	2.08	1.17
MEX3B_2	MEX3B	2439.48	3327.4	2398.77	2277.63	4409.29	2077.85	2811.06	2177.21	1698.83	-0.472102	-1.08545	-0.357936	3	2.08	1.17
MEX3B_3	MEX3B	3101.16	3481.19	1597.48	2733.75	2194.16	2360.21	3724.46	4694.41	1851.14	-1.12378	0.105245	-1.34253	3	2.08	1.17
MEX3B_4	MEX3B	4524.49	5158.87	5675.39	4915.99	8909.41	9245.36	5351.38	5994.77	7486.57	0.137663	0.0533988	0.3206	3	2.08	1.17
MASTL_1	MASTL	4646.29	503.305	188.839	4921.95	1725.98	673.311	5004.74	1371.94	1353.21	-1.41427	-1.35807	-0.0198333	1.84	2.41	1.81
MASTL_2	MASTL	5091.65	2022.54	2847.9	4591.04	2962.82	2381.93	4518.94	5046.34	3298.07	0.493732	-0.314839	-0.613615	1.84	2.41	1.81
MASTL_3	MASTL	2477.66	1961.96	985.027	2510.17	1111.06	1295.94	1829.34	1097.55	1312.2	-0.994058	0.22207	0.257701	1.84	2.41	1.81
MASTL_4	MASTL	1039.78	1467.97	1260.63	1416.07	2389.82	1317.66	1075.34	2099.66	1417.64	-0.219679	-0.85892	-0.566661	1.84	2.41	1.81
MYO3B_1	MYO3B	4462.69	6221.41	6195.97	3619.17	6484.65	2244.37	2879.37	4533.36	2806	-0.00590983	-1.53072	-0.692066	2.06	1.76	1.85
MYO3B_2	MYO3B	3046.63	6025.68	4629.12	3634.08	4332.42	5581.97	3762.41	3692.3	3157.48	-0.380386	0.3656	-0.225746	2.06	1.76	1.85
MYO3B_3	MYO3B	4771.71	3644.3	3623.67	4367.45	4625.91	4365.66	3453.73	3936.86	6033.78	-0.0081881	-0.0835357	0.616014	2.06	1.76	1.85
MYO3B_4	MYO3B	3588.33	3984.5	2133.37	3616.19	3542.8	3323.12	3585.3	5416.17	3538.25	-0.90126	-0.0923541	-0.614236	2.06	1.76	1.85
IRAK1_1	IRAK1	4682.64	1258.26	734.942	4042.5	838.533	1317.66	4835.22	1908.78	1394.21	-0.775729	0.652042	-0.453203	4.3	-0.18	5.52
IRAK1_2	IRAK1	4895.32	1067.19	923.782	3845.74	1844.77	1317.66	5207.16	2069.84	2390.08	-0.208196	-0.485462	0.207541	4.3	-0.18	5.52
IRAK1_3	IRAK1	921.622	293.594	30.6226	787.035	607.936	441.634	1277.75	966.321	193.315	-3.26116	-0.461069	-2.32155	4.3	-0.18	5.52
IRAK1_4	IRAK1	3693.76	834.181	683.905	4045.48	670.826	926.708	3567.59	2421.77	1154.03	-0.286565	0.466175	-1.06938	4.3	-0.18	5.52
MAP3K9_1	MAP3K9	652.589	517.285	387.886	781.073	747.692	318.556	971.598	1944.57	1200.9	-0.415327	-1.2309	-0.69534	2.07	5.75	1.02
MAP3K9_2	MAP3K9	5786.04	3909.93	4598.49	5142.56	5597.21	3113.16	5305.84	4360.38	5008.62	0.234018	-0.846328	0.199961	2.07	5.75	1.02
MAP3K9_3	MAP3K9	3808.28	3700.22	2608.03	3750.34	5247.82	2533.97	4594.85	4068.09	2723.99	-0.504654	-1.05032	-0.578633	2.07	5.75	1.02
MAP3K9_4	MAP3K9	3486.53	2292.83	933.989	3291.24	4171.7	1534.86	3952.18	2075.8	2723.99	-1.29565	-1.44253	0.392051	2.07	5.75	1.02
PLK2_1	PLK2	6058.71	6007.04	5068.04	6036.92	8553.03	4691.46	5609.46	5368.45	6221.23	-0.245225	-0.8664	0.212695	2.78	5.23	0.54
PLK2_2	PLK2	2512.19	3001.19	1403.54	2712.89	3011.73	2830.8	2669.37	2034.05	1429.36	-1.09647	-0.0893818	-0.508983	2.78	5.23	0.54
PLK2_3	PLK2	1901.41	2031.86	1189.18	3154.1	2473.67	1860.66	2272.12	2702.12	2050.31	-0.772837	-0.410844	-0.398248	2.78	5.23	0.54
PLK2_4	PLK2	790.741	1728.95	1607.69	1141.8	1201.9	130.318	1335.95	1151.23	1476.22	-0.104906	-3.2052	0.358731	2.78	5.23	0.54
TGFBR2_1	TGFBR2	3026.63	2041.18	1536.23	3559.55	2550.54	2678.76	3213.36	2773.7	2589.25	-0.410006	0.0707663	-0.0992767	2.23	1.12	2.38
TGFBR2_2	TGFBR2	4726.27	8784.53	6736.97	4799.72	4017.97	3120.4	4501.23	6120.04	4469.68	-0.382865	-0.364737	-0.453368	2.23	1.12	2.38
TGFBR2_3	TGFBR2	2348.59	3518.47	1668.93	2724.81	4926.38	4401.86	3281.67	3835.46	1862.86	-1.07602	-0.162414	-1.04188	2.23	1.12	2.38
TGFBR2_4	TGFBR2	3093.89	4226.83	5006.8	2507.18	3277.27	2794.6	2970.46	3757.92	4704	0.244312	-0.22985	0.323956	2.23	1.12	2.38
MOS_1	MOS	4275.45	3159.64	1944.54	4704.32	4164.71	3134.88	3456.26	30832.8	2729.84	-0.700333	-0.409808	-3.49758	0.52	1.56	8.26
MOS_2	MOS	5418.85	3607.02	6170.45	5100.82	5401.55	4734.9	4663.17	5887.4	6203.66	0.77457	-0.19004	0.0754883	0.52	1.56	8.26
MOS_3	MOS	2970.28	1556.52	1730.18	1976.53	2145.25	2961.12	2702.26	2940.72	2050.31	0.152599	0.465	-0.520325	0.52	1.56	8.26
MOS_4	MOS	5698.79	5801.99	3715.54	5798.42	4556.03	2468.81	5219.81	5159.68	4539.98	-0.642974	-0.883963	-0.184596	0.52	1.56	8.26
PIP4K2B_1	PIP4K2B	3230.22	2390.7	1694.45	2134.53	4625.91	3829.91	2821.18	3310.55	3122.33	-0.496614	-0.272426	-0.0844445	3.22	1.3	1.14
PIP4K2B_2	PIP4K2B	3708.3	5965.09	5052.73	4978.59	3668.58	5111.37	3985.07	5953.02	5360.1	-0.239482	0.478488	-0.15136	3.22	1.3	1.14
PIP4K2B_3	PIP4K2B	4168.2	4017.12	1439.26	4599.98	7679.56	4235.34	4114.11	3083.88	2349.07	-1.48083	-0.858545	-0.392654	3.22	1.3	1.14
PIP4K2B_4	PIP4K2B	2552.18	1174.38	959.508	4251.18	1481.41	1281.46	2246.82	3077.91	3175.06	-0.29153	-0.209177	0.0448295	3.22	1.3	1.14
SH3BP4_1	SH3BP4	1706.91	2302.15	2929.56	1490.6	1684.05	2867	1864.76	1705.97	1294.63	0.347701	0.767605	-0.398061	2.63	0.87	1.92
SH3BP4_2	SH3BP4	1419.7	2810.12	1816.94	1275.95	1663.09	1259.74	1128.47	745.618	902.137	-0.629119	-0.400737	0.27491	2.63	0.87	1.92
SH3BP4_3	SH3BP4	4279.09	3672.26	1658.72	3911.33	4793.61	5451.65	4293.76	4366.34	3239.49	-1.14659	0.185579	-0.430656	2.63	0.87	1.92
SH3BP4_4	SH3BP4	7296.63	8099.48	6068.38	7634.84	9181.93	4191.9	6818.9	6537.58	5008.62	-0.416518	-1.13119	-0.384344	2.63	0.87	1.92
TAF1L_1	TAF1L	3310.21	2772.84	2562.09	3514.83	3738.46	2939.4	3618.19	3567.04	4768.44	-0.114041	-0.346922	0.418791	2.32	2.4	0.95
TAF1L_2	TAF1L	3077.53	6277.33	6548.13	3362.79	4933.37	3091.44	3694.1	3865.29	2923.16	0.0609328	-0.674295	-0.403046	2.32	2.4	0.95
TAF1L_3	TAF1L	5398.85	3322.74	3113.3	3920.27	3549.79	2338.49	4243.15	4622.83	4206.07	-0.0939313	-0.602157	-0.136305	2.32	2.4	0.95
TAF1L_4	TAF1L	587.148	922.725	209.254	488.916	1132.02	1187.34	852.679	554.74	398.346	-2.14064	0.0688395	-0.477788	2.32	2.4	0.95
MARK1_1	MARK1	4369.98	3779.45	5047.63	5539.06	3424.01	3120.4	4516.41	4026.34	3702.28	0.41743	-0.133956	-0.121055	0.36	2.25	3.29
MARK1_2	MARK1	2986.64	7078.89	4164.67	3338.94	2103.32	2939.4	2897.08	2463.52	1815.99	-0.765319	0.482854	-0.439966	0.36	2.25	3.29
MARK1_3	MARK1	4266.37	4389.94	5287.5	4519.49	4849.51	4524.94	3605.54	12502.5	4422.82	0.268387	-0.099942	-1.49918	0.36	2.25	3.29
MARK1_4	MARK1	6829.46	6021.02	5440.62	7160.83	12578	4524.94	7264.22	6322.84	8546.87	-0.146237	-1.47493	0.434823	0.36	2.25	3.29
DYRK1A_1	DYRK1A	1241.55	2274.19	1862.88	1490.6	1767.91	1665.18	1419.44	1455.45	1177.47	-0.287823	-0.086366	-0.305778	4.45	1.01	1.1
DYRK1A_2	DYRK1A	1894.14	1537.88	1760.8	1559.16	775.643	1064.27	1214.5	1216.85	2032.74	0.195292	0.456394	0.740274	4.45	1.01	1.1
DYRK1A_3	DYRK1A	1835.97	2306.81	1301.46	2319.37	3605.69	1636.22	2097.54	3489.49	2103.03	-0.82577	-1.13991	-0.730545	4.45	1.01	1.1
DYRK1A_4	DYRK1A	1077.95	1197.68	112.283	760.204	1334.66	1353.86	809.665	1491.24	1113.03	-3.41503	0.0206031	-0.422021	4.45	1.01	1.1
ACVR2B_1	ACVR2B	2584.91	1999.24	1898.6	2226.95	3165.46	1397.3	2305.02	3119.67	1939.01	-0.0745135	-1.17977	-0.686072	-0.36	3.69	4.1
ACVR2B_2	ACVR2B	1983.21	568.548	678.801	1955.66	3382.08	2352.97	1723.07	1956.5	1903.86	0.255707	-0.52343	-0.0393484	-0.36	3.69	4.1
ACVR2B_3	ACVR2B	3684.67	3448.57	2296.7	4701.34	4597.95	5133.09	4240.62	6638.99	3298.07	-0.586439	0.158836	-1.00934	-0.36	3.69	4.1
ACVR2B_4	ACVR2B	3097.52	3033.81	4685.26	3493.96	7197.41	3091.44	2317.67	4223.18	3315.65	0.626998	-1.2192	-0.34904	-0.36	3.69	4.1
STK3_1	STK3	4820.79	5788.01	3684.92	5536.08	6589.47	6132.2	4184.96	5386.35	3098.9	-0.651433	-0.103758	-0.797551	1.51	1.63	1.74
STK3_2	STK3	2944.83	2143.71	3016.33	3795.06	4108.81	2816.32	4002.78	3823.53	2548.25	0.492686	-0.544909	-0.585401	1.51	1.63	1.74
STK3_3	STK3	1908.69	1584.48	709.424	2089.82	1173.95	847.069	2079.83	894.742	1130.6	-1.15929	-0.470815	0.337546	1.51	1.63	1.74
STK3_4	STK3	5227.98	3704.88	3623.67	6964.07	3375.09	3149.36	6353.34	3125.63	3708.14	-0.0319743	-0.0998703	0.246546	1.51	1.63	1.74
PIK3CA_1	PIK3CA	5909.65	7442.39	5854.02	6138.28	6240.08	3931.27	5503.19	6943.2	6391.12	-0.346337	-0.66657	-0.119532	2.64	1.76	0.95
PIK3CA_2	PIK3CA	4446.33	4604.31	3904.38	5121.69	3451.96	1983.73	4556.9	5553.37	4270.51	-0.23789	-0.799198	-0.378955	2.64	1.76	0.95
PIK3CA_3	PIK3CA	2799.4	3341.38	2495.74	2894.74	2131.27	1049.79	3069.14	4742.13	4674.71	-0.420977	-1.02162	-0.0206584	2.64	1.76	0.95
PIK3CA_4	PIK3CA	3835.55	2716.91	1668.93	3973.93	2620.42	4539.42	3415.78	3018.26	3163.34	-0.703044	0.792712	0.0677297	2.64	1.76	0.95
PDIK1L_1	PDIK1L	2933.92	2041.18	2832.59	2641.34	4744.7	3895.07	2760.45	2648.44	2091.32	0.472718	-0.284668	-0.340728	1.53	1.11	2.39
PDIK1L_2	PDIK1L	1937.77	2348.76	1434.16	2650.28	3920.14	3084.2	1766.08	2922.82	2190.91	-0.711692	-0.34601	-0.415836	1.53	1.11	2.39
PDIK1L_3	PDIK1L	7402.06	13113.9	8844.83	6871.65	9692.04	9875.23	6963.12	8171.98	8236.4	-0.568189	0.0270134	0.0113284	1.53	1.11	2.39
PDIK1L_4	PDIK1L	1723.27	3066.43	2587.61	2343.22	1355.63	1245.26	2120.31	1992.29	1306.34	-0.24494	-0.122511	-0.608897	1.53	1.11	2.39
SBK3_1	SBK3	3286.57	2306.81	2822.38	2894.74	3249.31	4510.46	3590.36	2690.19	4440.39	0.291012	0.473139	0.722978	1.34	1.54	1.9
SBK3_2	SBK3	3962.79	6976.36	5532.48	4140.88	4870.48	3525.83	4286.17	5165.64	2841.15	-0.334548	-0.466099	-0.862475	1.34	1.54	1.9
SBK3_3	SBK3	4040.96	3495.17	4154.47	4755	3780.39	3185.56	4400.03	6126	3854.59	0.2493	-0.246988	-0.668369	1.34	1.54	1.9
SBK3_4	SBK3	2130.46	3928.57	1755.7	1684.37	2788.12	1172.86	1667.4	2248.78	2032.74	-1.16196	-1.24926	-0.145721	1.34	1.54	1.9
ACVR2A_1	ACVR2A	2577.63	2609.73	3240.89	3356.82	2927.88	1817.22	2601.05	2272.64	2349.07	0.312491	-0.688125	0.0477189	1.08	0.89	4.03
ACVR2A_2	ACVR2A	3586.51	3662.94	3297.03	3586.38	2753.18	3960.23	4885.82	3716.16	4370.09	-0.151834	0.524483	0.233851	1.08	0.89	4.03
ACVR2A_3	ACVR2A	559.881	209.71	81.6603	381.593	188.67	152.038	197.356	739.653	99.5866	-1.36069	-0.311433	-2.89283	1.08	0.89	4.03
ACVR2A_4	ACVR2A	3919.17	2940.6	2878.52	3273.35	4528.08	3489.63	3625.78	2660.37	2413.51	-0.0307834	-0.375823	-0.140492	1.08	0.89	4.03
SEPHS2_1	SEPHS2	1906.87	195.73	204.151	2188.2	468.181	173.758	1844.52	560.705	392.488	0.0607722	-1.42999	-0.514592	1.97	2.99	0.74
SEPHS2_2	SEPHS2	3557.43	838.841	551.207	4966.67	391.315	441.634	4541.72	2278.61	2571.68	-0.605804	0.17452	0.174556	1.97	2.99	0.74
SEPHS2_3	SEPHS2	3332.02	326.216	285.811	2808.28	524.083	282.356	2970.46	1324.22	1001.72	-0.190767	-0.892279	-0.402656	1.97	2.99	0.74
SEPHS2_4	SEPHS2	2286.79	177.089	71.4527	1591.96	342.401	166.518	2003.92	441.406	509.649	-1.30941	-1.04001	0.207398	1.97	2.99	0.74
CKMT1B_1	CKMT1B	3144.79	3415.95	3771.68	2996.1	5017.22	3764.75	3780.13	3203.18	2700.55	0.142923	-0.414335	-0.246248	1.02	1.33	2.4
CKMT1B_2	CKMT1B	3593.78	3411.29	949.301	3094.48	3941.1	1122.18	3405.66	2737.91	1569.95	-1.84538	-1.81229	-0.802353	1.02	1.33	2.4
CKMT1B_3	CKMT1B	2155.91	1607.78	1469.88	3082.55	1425.51	1708.62	2034.28	2111.59	1517.23	-0.129366	0.261355	-0.47689	1.02	1.33	2.4
CKMT1B_4	CKMT1B	3481.08	1197.68	1725.07	3485.02	2459.7	3460.67	4860.52	1938.61	2185.05	0.526416	0.492573	0.172644	1.02	1.33	2.4
TSSK3_1	TSSK3	3286.57	3802.75	2046.61	3565.51	3018.72	3844.39	3393	2922.82	2759.13	-0.893805	0.348818	-0.083147	2.23	0.89	1.64
TSSK3_2	TSSK3	1939.59	796.899	1648.52	1758.9	1488.4	839.829	1768.61	2028.08	1271.19	1.0487	-0.825591	-0.673932	2.23	0.89	1.64
TSSK3_3	TSSK3	1370.62	1766.23	637.971	1565.13	1795.86	1375.58	1401.73	2040.01	1675.4	-1.46911	-0.384631	-0.284073	2.23	0.89	1.64
TSSK3_4	TSSK3	2352.23	1705.64	949.301	3094.48	2201.15	1896.85	3129.86	3400.02	3567.54	-0.84538	-0.214648	0.069388	2.23	0.89	1.64
CDK13_1	CDK13	687.127	955.347	535.896	545.558	880.459	195.477	743.88	483.161	222.605	-0.834073	-2.17125	-1.11801	1.1	3.99	1.01
CDK13_2	CDK13	8434.57	9460.27	6231.7	8541.12	7469.93	6935.83	7560.25	6782.14	7679.88	-0.602255	-0.107027	0.179343	1.1	3.99	1.01
CDK13_3	CDK13	3790.1	3471.87	3460.35	4254.16	5387.57	3272.44	4000.25	3990.55	2542.39	-0.00479367	-0.719271	-0.650403	1.1	3.99	1.01
CDK13_4	CDK13	3497.44	2386.04	3348.07	3085.54	3410.03	2599.13	3076.73	1819.31	3139.91	0.488713	-0.39176	0.787331	1.1	3.99	1.01
NRK_1	NRK	4122.76	5247.42	6022.45	4215.41	4094.84	3764.75	4316.53	4986.7	5465.55	0.198742	-0.121252	0.132282	1.63	2.92	0.77
NRK_2	NRK	2928.47	3154.98	2699.89	4078.27	4611.93	2229.89	4086.28	4091.95	3362.51	-0.224727	-1.0484	-0.28325	1.63	2.92	0.77
NRK_3	NRK	3332.02	3159.64	1679.14	2456.5	4479.16	3381.03	2914.8	2684.23	2413.51	-0.912036	-0.405764	-0.153373	1.63	2.92	0.77
NRK_4	NRK	2675.79	3877.31	3286.83	3595.32	5646.12	4452.54	3000.82	2553	2395.94	-0.238361	-0.342631	-0.0916023	1.63	2.92	0.77
CDK16_1	CDK16	3517.43	2665.65	5716.22	3112.37	4255.55	3822.67	4650.52	5941.09	4727.43	1.10057	-0.154767	-0.329669	1.78	1.23	1.49
CDK16_2	CDK16	4522.68	4716.15	2342.63	4740.1	7029.7	5299.61	4405.09	6501.79	4381.81	-1.00948	-0.407577	-0.56931	1.78	1.23	1.49
CDK16_3	CDK16	4077.32	5037.71	2613.13	4447.94	2340.9	2874.24	3914.23	4229.15	3590.98	-0.946989	0.296115	-0.235991	1.78	1.23	1.49
CDK16_4	CDK16	3277.49	1868.75	1224.9	3586.38	3668.58	2664.28	2494.78	2702.12	3626.12	-0.609406	-0.461474	0.424336	1.78	1.23	1.49
LATS2_1	LATS2	3650.13	4590.33	5624.35	3812.95	6344.9	5444.41	3982.54	5988.81	3309.79	0.29309	-0.220822	-0.855529	1.49	1.27	1.65
LATS2_2	LATS2	4297.27	4967.8	5195.64	5136.6	8539.06	7500.54	4121.7	3745.99	6924.2	0.0646916	-0.187083	0.886301	1.49	1.27	1.65
LATS2_3	LATS2	2455.84	9390.36	3261.31	2483.33	6344.9	2975.6	1874.88	2678.26	2161.61	-1.52573	-1.09242	-0.309187	1.49	1.27	1.65
LATS2_4	LATS2	3531.98	5196.16	6053.07	3210.75	4346.4	6805.51	3038.78	3823.53	2501.38	0.220222	0.646884	-0.612181	1.49	1.27	1.65
MAP3K3_1	MAP3K3	1445.15	2218.27	1551.55	1586	1320.69	1288.7	1222.09	906.672	1259.48	-0.515729	-0.0353715	0.474173	2.87	-0.44	2.95
MAP3K3_2	MAP3K3	1228.83	2125.06	719.631	1314.71	1600.2	970.147	956.417	2952.65	1118.88	-1.56218	-0.721977	-1.39995	2.87	-0.44	2.95
MAP3K3_3	MAP3K3	3521.07	5210.14	3021.43	3392.6	2131.27	2867	3863.62	3364.23	2308.07	-0.78609	0.427829	-0.543592	2.87	-0.44	2.95
MAP3K3_4	MAP3K3	1065.23	568.548	877.848	1556.18	726.728	1049.79	1644.63	1204.92	954.86	0.626689	0.530607	-0.335576	2.87	-0.44	2.95
PRKCI_1	PRKCI	2294.06	4841.98	2204.83	2378.99	2620.42	1353.86	2836.36	4270.9	2636.12	-1.13493	-0.952715	-0.696127	1.8	1.64	1.04
PRKCI_2	PRKCI	1883.24	1645.06	2837.69	1141.8	1705.02	2381.93	1563.67	1950.54	3380.09	0.786578	0.482344	0.793188	1.8	1.64	1.04
PRKCI_3	PRKCI	1879.6	3066.43	1531.13	2083.85	1187.92	825.349	1462.46	1318.25	990.008	-1.00196	-0.525363	-0.413115	1.8	1.64	1.04
PRKCI_4	PRKCI	2065.02	1873.41	1847.56	1860.26	1173.95	651.591	2150.67	1926.68	1493.8	-0.0200443	-0.849327	-0.367129	1.8	1.64	1.04
MAP3K10_1	MAP3K10	4546.31	2670.31	2138.48	3935.18	3305.22	4438.06	4536.66	4879.33	4200.21	-0.320423	0.425184	-0.21622	1.44	1.49	1.15
MAP3K10_2	MAP3K10	2663.07	3140.99	3337.86	3473.09	4402.3	3033.52	2876.84	2773.7	2472.09	0.0877035	-0.537264	-0.16608	1.44	1.49	1.15
MAP3K10_3	MAP3K10	2201.35	2866.04	2092.54	2930.51	2864.99	2121.29	2074.77	2499.31	2659.55	-0.453801	-0.433586	0.0896497	1.44	1.49	1.15
MAP3K10_4	MAP3K10	3424.73	4557.7	3832.93	4340.62	4549.04	3229	5121.13	5803.89	4827.02	-0.24986	-0.494476	-0.265888	1.44	1.49	1.15
MAP2K1_1	MAP2K1	3206.59	3700.22	1495.4	2325.33	1621.16	3069.72	2555.51	1843.17	1909.72	-1.30708	0.921077	0.0511728	2.55	-0.69	3.79
MAP2K1_2	MAP2K1	6460.45	5168.19	3725.75	6224.73	6463.69	6168.4	6090.2	7026.71	4621.99	-0.47213	-0.0674624	-0.604335	2.55	-0.69	3.79
MAP2K1_3	MAP2K1	3988.24	4907.22	5792.78	3493.96	3375.09	2838.04	2892.02	4497.57	4188.5	0.239348	-0.250032	-0.102714	2.55	-0.69	3.79
MAP2K1_4	MAP2K1	3228.4	4189.55	3358.28	3276.33	5170.95	4633.54	4071.1	4730.2	1921.44	-0.319072	-0.158316	-1.29972	2.55	-0.69	3.79
RPS6KB2_1	RPS6KB2	687.127	647.772	510.377	876.471	1125.03	354.755	852.679	578.6	497.933	-0.343923	-1.66507	-0.216614	1.04	1.82	1.21
RPS6KB2_2	RPS6KB2	3728.3	5713.44	3542.01	4862.33	5038.18	5219.97	4200.14	5559.33	5529.99	-0.68979	0.0511375	-0.00763541	1.04	1.82	1.21
RPS6KB2_3	RPS6KB2	2050.47	2325.45	2179.31	1794.68	1746.94	1563.82	2279.71	3209.14	2050.31	-0.0936423	-0.159759	-0.646344	1.04	1.82	1.21
RPS6KB2_4	RPS6KB2	1585.12	922.725	1311.67	1389.24	2075.37	1918.57	915.934	1354.04	1546.52	0.507429	-0.113333	0.191753	1.04	1.82	1.21
STK17B_1	STK17B	823.461	1104.47	1638.31	614.126	1027.2	383.715	893.162	662.109	240.179	0.568848	-1.42061	-1.46296	0.91	0.35	4.43
STK17B_2	STK17B	1855.97	1197.68	658.386	1574.07	859.496	680.551	1528.24	1449.48	1025.16	-0.863236	-0.336788	-0.499694	0.91	0.35	4.43
STK17B_3	STK17B	2234.07	2800.8	3205.17	2656.24	1977.54	3858.87	3069.14	3423.88	1968.3	0.194561	0.964471	-0.798682	0.91	0.35	4.43
STK17B_4	STK17B	3731.93	7955.01	5108.87	4018.65	4940.36	4372.9	3825.67	4837.57	4873.89	-0.63886	-0.176024	0.0107893	0.91	0.35	4.43
ITPKB_1	ITPKB	1041.6	1286.22	1541.34	1109	1516.35	1078.75	1606.68	1282.46	1857	0.261042	-0.491245	0.534054	-0.3	1.96	2.88
ITPKB_2	ITPKB	2601.27	2777.5	1694.45	2709.91	4122.79	1867.89	2423.94	2660.37	1195.04	-0.712968	-1.14221	-1.15457	-0.3	1.96	2.88
ITPKB_3	ITPKB	3971.88	3117.69	3991.15	3717.55	4947.34	3366.55	3790.25	4133.71	2741.56	0.356324	-0.555381	-0.592439	-0.3	1.96	2.88
ITPKB_4	ITPKB	1543.31	1761.57	2056.82	1913.93	1474.42	2280.57	1781.26	3179.32	2284.63	0.223555	0.629246	-0.476754	-0.3	1.96	2.88
PIP4K2A_1	PIP4K2A	2092.28	2702.93	2735.62	2033.17	3319.19	2309.53	1669.93	3722.13	1898	0.0173416	-0.523234	-0.971645	0.48	0.93	3.08
PIP4K2A_2	PIP4K2A	3519.25	2572.45	1194.28	3160.07	3920.14	2895.96	2659.24	3537.21	3175.06	-1.107	-0.436863	-0.155832	0.48	0.93	3.08
PIP4K2A_3	PIP4K2A	6104.16	4967.8	4455.59	5637.44	7351.14	5994.64	5186.92	6102.14	6057.21	-0.156992	-0.294295	-0.0106623	0.48	0.93	3.08
PIP4K2A_4	PIP4K2A	1585.12	838.841	1469.88	1782.75	1467.43	2396.41	1568.73	1682.11	1095.45	0.809233	0.707579	-0.618749	0.48	0.93	3.08
MINK1_1	MINK1	3402.91	5923.15	4169.78	3711.59	3528.83	5429.93	3491.68	6352.67	5447.97	-0.506395	0.621745	-0.221643	1.95	-0.19	2.94
MINK1_2	MINK1	4838.97	10527.5	4026.87	4668.55	3521.84	4669.74	4855.46	6120.04	5289.81	-1.38643	0.407013	-0.210325	1.95	-0.19	2.94
MINK1_3	MINK1	5822.4	10299.1	9370.52	6725.57	12361.4	7399.18	6054.78	20215.2	11604.8	-0.136319	-0.740401	-0.800723	1.95	-0.19	2.94
MINK1_4	MINK1	5142.54	3392.65	6185.77	3804	3920.14	3431.71	4324.12	5362.49	4774.3	0.866541	-0.191976	-0.167613	1.95	-0.19	2.94
MPP4_1	MPP4	3295.66	2800.8	2567.19	3407.5	2634.39	4264.3	2790.82	2821.42	3292.22	-0.125645	0.694841	0.222638	1.08	2.11	1.05
MPP4_2	MPP4	4011.87	3742.16	5246.67	4272.05	4458.2	3257.96	4592.32	4062.13	4100.62	0.48753	-0.452494	0.0136078	1.08	2.11	1.05
MPP4_3	MPP4	5071.65	2954.59	2015.99	3890.46	5101.07	1781.02	3843.38	3638.62	2641.97	-0.551469	-1.5181	-0.461774	1.08	2.11	1.05
MPP4_4	MPP4	3562.88	2330.11	1357.6	2554.88	5045.17	3779.23	2299.96	3238.97	2624.4	-0.77934	-0.416812	-0.303546	1.08	2.11	1.05
TLK2_1	TLK2	1841.43	1589.14	954.404	2292.54	964.313	1266.98	2712.38	2558.96	1774.98	-0.735572	0.393824	-0.527752	2.14	0.12	2.17
TLK2_2	TLK2	1546.94	1938.66	1663.83	1568.11	614.924	1520.38	1819.22	2266.68	3280.5	-0.22055	1.30595	0.533335	2.14	0.12	2.17
TLK2_3	TLK2	1648.74	1980.6	2189.52	1806.6	1299.73	644.351	1616.8	1270.53	907.995	0.144676	-1.01229	-0.484678	2.14	0.12	2.17
TLK2_4	TLK2	4609.93	6873.84	4001.35	4981.57	5108.06	3243.48	5133.78	6716.53	4012.75	-0.780628	-0.655235	-0.743123	2.14	0.12	2.17
CAMK1_1	CAMK1	4595.39	6575.58	5741.74	4859.35	6547.54	6566.59	4230.5	5070.2	4745.01	-0.195631	0.004191	-0.0956332	2.21	-0.64	4.08
CAMK1_2	CAMK1	2279.52	2544.49	2005.78	1615.81	2319.94	1578.3	1958.38	1831.24	1441.08	-0.34321	-0.555718	-0.345673	2.21	-0.64	4.08
CAMK1_3	CAMK1	2050.47	2432.64	1929.22	1907.96	1823.81	4206.38	2322.73	3417.91	1751.55	-0.334502	1.20563	-0.964482	2.21	-0.64	4.08
CAMK1_4	CAMK1	3873.72	4441.2	3067.36	3261.43	5080.11	3612.71	3223.48	3352.3	1868.71	-0.53395	-0.491778	-0.843106	2.21	-0.64	4.08
TPK1_1	TPK1	2246.8	3607.02	1867.98	2778.47	1802.85	1679.66	1998.86	2141.42	1892.15	-0.949328	-0.102109	-0.178542	1.5	2.89	0.4
TPK1_2	TPK1	3299.3	1207	2929.56	2897.72	6030.45	2085.09	3069.14	2374.05	3626.12	1.27926	-1.53215	0.611079	1.5	2.89	0.4
TPK1_3	TPK1	3119.34	3700.22	2470.22	3899.4	4269.53	4003.67	2836.36	4103.88	4118.2	-0.58297	-0.0927554	0.00502381	1.5	2.89	0.4
TPK1_4	TPK1	2775.77	4567.03	2633.54	3482.03	3654.61	2859.76	4058.45	5082.13	3198.49	-0.794249	-0.353821	-0.668045	1.5	2.89	0.4
GUCY2D_1	GUCY2D	4389.98	4949.16	2776.45	4295.9	2215.12	2801.84	3871.21	4801.78	5869.75	-0.833944	0.338988	0.28973	4.88	1.3	-0.16
GUCY2D_2	GUCY2D	2879.39	4711.49	2148.69	3511.85	3521.84	1875.13	2798.41	2755.81	2753.28	-1.13273	-0.909334	-0.00132441	4.88	1.3	-0.16
GUCY2D_3	GUCY2D	2139.55	2278.85	1571.96	1916.91	1027.2	1353.86	1644.63	1574.75	1300.48	-0.535743	0.39836	-0.276071	4.88	1.3	-0.16
GUCY2D_4	GUCY2D	2008.66	2306.81	1112.62	2531.03	2858	1513.14	1943.2	2332.29	2343.21	-1.05194	-0.91746	0.00673908	4.88	1.3	-0.16
STRADA_1	STRADA	1381.52	2143.71	694.112	1493.58	733.716	876.028	2095.01	1437.55	954.86	-1.62687	0.255755	-0.590253	5.73	-1.61	4.16
STRADA_2	STRADA	1490.59	1444.67	1214.7	1392.22	1502.37	1491.42	1872.35	2034.05	1634.39	-0.250145	-0.0105548	-0.315599	5.73	-1.61	4.16
STRADA_3	STRADA	4235.46	5345.28	1240.22	4564.21	3640.63	6204.6	4812.45	4348.45	2753.28	-2.10768	0.769149	-0.65935	5.73	-1.61	4.16
STRADA_4	STRADA	4679.01	6193.45	3450.15	5050.14	3640.63	3598.23	5024.99	5177.57	3257.07	-0.844084	-0.0169	-0.668702	5.73	-1.61	4.16
PHKG2_1	PHKG2	6305.93	4809.36	3996.25	5330.37	30250.1	4923.13	5685.37	5547.4	5032.05	-0.267197	-2.61929	-0.140665	1.31	4.97	0.15
PHKG2_2	PHKG2	2690.34	2083.12	3159.23	2542.96	2326.93	1947.53	2158.26	2875.1	2653.69	0.600826	-0.256779	-0.115614	1.31	4.97	0.15
PHKG2_3	PHKG2	2484.93	1896.71	1036.06	3049.76	2655.35	3113.16	2497.31	2362.12	1359.06	-0.872388	0.229475	-0.797468	1.31	4.97	0.15
PHKG2_4	PHKG2	3241.13	2688.95	1643.41	3204.78	2096.33	1875.13	3274.08	2111.59	3719.85	-0.710349	-0.160873	0.816915	1.31	4.97	0.15
TAB1_1	TAB1	2264.97	1328.17	959.508	1922.87	3368.11	1592.78	1912.83	2451.59	2436.94	-0.469068	-1.08039	-0.00864718	1.59	3.15	0.09
TAB1_2	TAB1	1774.17	2441.96	995.235	2581.71	607.936	296.836	1151.24	1252.64	1206.76	-1.29493	-1.03425	-0.0538373	1.59	3.15	0.09
TAB1_3	TAB1	2921.2	2898.66	2092.54	3228.63	2424.76	1614.5	3542.29	2582.82	2483.81	-0.470129	-0.586754	-0.0563951	1.59	3.15	0.09
TAB1_4	TAB1	3557.43	2754.2	3904.38	4403.22	3326.18	3048	3721.93	3459.67	3602.69	0.503463	-0.126004	0.0584412	1.59	3.15	0.09
TJP2_1	TJP2	2034.11	549.907	837.018	1696.3	2508.61	1006.35	1920.43	2946.68	2764.99	0.60607	-1.31776	-0.0918165	-0.05	1.3	2.92
TJP2_2	TJP2	3382.92	1062.53	2613.13	3013.99	2767.16	3105.92	2649.12	2177.21	1423.5	1.29827	0.166615	-0.613032	-0.05	1.3	2.92
TJP2_3	TJP2	5747.87	4091.68	3164.34	7056.49	6757.18	5169.29	6641.79	6048.46	4100.62	-0.370791	-0.386454	-0.560723	-0.05	1.3	2.92
TJP2_4	TJP2	4329.99	4790.72	1852.67	3467.13	3591.72	4199.14	3942.06	3990.55	3339.08	-1.37064	0.225422	-0.257137	-0.05	1.3	2.92
AK3_1	AK3	2015.94	2474.58	1888.39	1860.26	1858.75	1143.9	1852.11	1795.45	1599.24	-0.390025	-0.700364	-0.166955	4.42	-0.8	1.9
AK3_2	AK3	2159.54	3429.93	979.923	2381.97	1963.56	2432.61	2150.67	1789.48	2108.89	-1.80744	0.309029	0.236942	4.42	-0.8	1.9
AK3_3	AK3	1697.82	5154.21	2909.15	2012.31	2257.05	4112.26	1981.15	1789.48	1312.2	-0.825156	0.865494	-0.447556	4.42	-0.8	1.9
AK3_4	AK3	5042.56	5708.78	4225.92	5732.84	5716	4778.34	5159.09	6865.65	4452.11	-0.433918	-0.258497	-0.624909	4.42	-0.8	1.9
MYLK_1	MYLK	2961.19	2344.1	1301.46	2999.08	2012.48	2157.49	2459.36	3698.27	1903.86	-0.8489	0.100381	-0.957921	-0.17	0.98	4.6
MYLK_2	MYLK	3197.5	6720.05	8390.59	3455.2	4248.57	4083.31	2413.81	3018.26	3175.06	0.320301	-0.0572387	0.0730632	-0.17	0.98	4.6
MYLK_3	MYLK	3877.36	6841.22	9819.65	4418.13	1760.92	1911.33	3613.13	4968.8	2782.57	0.521418	0.118252	-0.836481	-0.17	0.98	4.6
MYLK_4	MYLK	2792.13	4967.8	4353.51	3377.69	4080.86	2273.33	3190.59	5207.4	3356.65	-0.190428	-0.844066	-0.633539	-0.17	0.98	4.6
PLK5_1	PLK5	947.071	629.131	81.6603	959.944	691.79	1165.62	1125.94	739.653	1077.88	-2.94565	0.752698	0.543273	4.35	0.5	0.55
PLK5_2	PLK5	2726.69	2796.14	1663.83	2739.72	3934.12	2707.72	2732.62	3918.97	2390.08	-0.748929	-0.538959	-0.713417	4.35	0.5	0.55
PLK5_3	PLK5	2135.91	3374.01	2556.99	2763.57	2131.27	2736.68	2461.89	1455.45	1786.7	-0.400018	0.360714	0.295836	4.35	0.5	0.55
PLK5_4	PLK5	3281.12	3005.85	3200.06	3979.89	3822.31	2381.93	3177.94	3519.32	2905.59	0.0903278	-0.682316	-0.276467	4.35	0.5	0.55
PRKDC_1	PRKDC	783.47	703.695	479.754	1240.18	307.462	282.356	1161.36	495.091	579.945	-0.552654	-0.122892	0.228225	-0.27	3.01	1.6
PRKDC_2	PRKDC	2977.55	1081.17	1112.62	3067.65	1264.79	868.788	2454.3	1867.03	1716.4	0.0413648	-0.541818	-0.121354	-0.27	3.01	1.6
PRKDC_3	PRKDC	3402.91	1258.26	1061.58	3130.25	1635.14	1209.06	3539.76	3960.72	1722.26	-0.245214	-0.435523	-1.20146	-0.27	3.01	1.6
PRKDC_4	PRKDC	1068.86	428.741	882.952	992.738	817.569	195.477	1411.85	566.67	697.106	1.04223	-2.06434	0.29887	-0.27	3.01	1.6
TESK2_1	TESK2	5113.46	6701.41	2888.73	5136.6	7714.5	3409.99	5870.07	6400.39	5729.16	-1.21403	-1.1778	-0.159836	2.42	1.5	0.09
TESK2_2	TESK2	3119.34	3686.24	2485.53	2975.23	2333.92	1035.31	2783.22	1509.13	2811.86	-0.568594	-1.1727	0.897805	2.42	1.5	0.09
TESK2_3	TESK2	1561.49	1458.65	3118.4	1401.16	2969.8	1498.66	1444.75	2403.87	1118.88	1.09617	-0.986695	-1.1033	2.42	1.5	0.09
TESK2_4	TESK2	5311.6	3891.29	2036.4	3493.96	2340.9	6457.99	3997.72	3316.51	3456.24	-0.934226	1.46402	0.0595378	2.42	1.5	0.09
PINK1_1	PINK1	5024.39	7353.84	5190.53	5515.21	4989.27	3663.39	4569.55	7324.95	6947.63	-0.502616	-0.445649	-0.0762989	-0.16	0.85	6.37
PINK1_2	PINK1	2317.69	2441.96	2087.44	2215.03	2005.49	2135.77	1814.16	2988.44	1458.65	-0.226304	0.0908017	-1.03476	-0.16	0.85	6.37
PINK1_3	PINK1	556.245	987.969	1464.78	646.919	209.633	427.154	875.451	668.074	146.451	0.568148	1.02689	-2.18959	-0.16	0.85	6.37
PINK1_4	PINK1	2921.2	2507.2	3353.18	3234.6	5576.24	3337.6	4136.88	5237.22	3573.4	0.419449	-0.740484	-0.551504	-0.16	0.85	6.37
STK10_1	STK10	3866.45	2856.72	4241.23	3294.22	2529.57	3004.56	3195.65	3209.14	3415.23	0.570123	0.248259	0.0897974	2.65	1.18	0.34
STK10_2	STK10	1383.34	4073.04	1102.41	1216.33	2466.68	1708.62	1199.32	1383.87	1587.53	-1.88544	-0.529744	0.198076	2.65	1.18	0.34
STK10_3	STK10	2664.89	2889.34	2235.45	2650.28	2620.42	1730.34	2664.31	2797.56	2571.68	-0.370176	-0.598742	-0.121459	2.65	1.18	0.34
STK10_4	STK10	3506.53	6813.26	4608.7	3493.96	5059.15	4713.18	3491.68	5278.98	4288.08	-0.563984	-0.102195	-0.299926	2.65	1.18	0.34
EPHA8_1	EPHA8	2290.42	3234.2	2898.94	2417.75	4919.39	4915.89	2947.69	7062.5	5196.08	-0.157883	-0.00102636	-0.442755	1.85	-0.6	3.36
EPHA8_2	EPHA8	3217.5	4184.89	2067.03	2420.73	3584.73	4228.1	2808.53	4288.8	3110.62	-1.01763	0.238147	-0.463372	1.85	-0.6	3.36
EPHA8_3	EPHA8	4395.43	4786.06	2847.9	4015.67	4150.74	5227.21	2735.15	3805.64	4387.67	-0.748938	0.332673	0.205317	1.85	-0.6	3.36
EPHA8_4	EPHA8	3690.12	2973.23	4598.49	3049.76	3563.76	2946.64	3673.86	5147.75	2659.55	0.629132	-0.274331	-0.952761	1.85	-0.6	3.36
TRIB1_1	TRIB1	4668.1	7022.97	5170.12	5804.38	5688.05	4966.57	4599.91	6257.23	5986.91	-0.441884	-0.195683	-0.0637118	-0.02	1.36	2.27
TRIB1_2	TRIB1	1465.14	1640.4	2592.71	1010.62	1180.93	608.152	1039.91	1950.54	960.718	0.660415	-0.957425	-1.02169	-0.02	1.36	2.27
TRIB1_3	TRIB1	1814.16	1034.57	816.603	1851.32	1292.74	1368.34	1464.99	2576.86	1487.94	-0.341326	0.0819985	-0.792295	-0.02	1.36	2.27
TRIB1_4	TRIB1	772.563	629.131	678.801	634.994	1006.24	883.268	1060.16	787.373	1124.74	0.109628	-0.18805	0.514476	-0.02	1.36	2.27
PRKAR1B_1	PRKAR1B	7963.76	8257.93	8395.7	7369.51	8825.56	7782.9	7762.67	8535.84	9015.52	0.0238705	-0.18138	0.0788772	1.25	2.36	0.41
PRKAR1B_2	PRKAR1B	4928.04	6487.04	6093.9	5252.86	7693.54	6088.76	4334.24	6698.63	6777.75	-0.0901949	-0.337499	0.0169386	1.25	2.36	0.41
PRKAR1B_3	PRKAR1B	3537.43	2973.23	3118.4	4000.76	3766.41	1057.03	3888.92	3197.21	2735.7	0.0687774	-1.83318	-0.224903	1.25	2.36	0.41
PRKAR1B_4	PRKAR1B	4346.35	4655.57	2694.79	4567.19	2271.03	2657.04	4055.92	4491.6	4264.65	-0.788785	0.226478	-0.0748037	1.25	2.36	0.41
BAZ1B_1	BAZ1B	1899.6	647.772	724.735	1902	1090.09	434.394	1960.91	781.408	415.92	0.161968	-1.32737	-0.909768	1.28	1.88	0.53
BAZ1B_2	BAZ1B	714.394	657.092	495.065	509.784	691.79	398.195	1131	608.425	246.037	-0.408477	-0.796859	-1.3062	1.28	1.88	0.53
BAZ1B_3	BAZ1B	4486.32	1952.64	1592.38	4298.88	3123.53	2179.21	3726.99	2111.59	3274.64	-0.294243	-0.519374	0.633007	1.28	1.88	0.53
BAZ1B_4	BAZ1B	5426.12	1561.18	1005.44	4617.87	1670.08	2497.77	3476.5	1825.27	3104.76	-0.634804	0.580723	0.766368	1.28	1.88	0.53
CSNK1D_1	CSNK1D	2568.54	1738.27	6114.31	3031.87	4493.14	2678.76	2249.35	3018.26	3262.93	1.81454	-0.746156	0.112448	-0.22	2.29	1.68
CSNK1D_2	CSNK1D	2930.29	5014.41	1301.46	2188.2	3507.86	4199.14	2236.7	2940.72	2349.07	-1.94595	0.259503	-0.324078	-0.22	2.29	1.68
CSNK1D_3	CSNK1D	1152.48	1197.68	1316.77	1356.44	3116.55	1209.06	1406.79	1729.83	1323.92	0.136764	-1.36606	-0.385822	-0.22	2.29	1.68
CSNK1D_4	CSNK1D	1148.85	3052.45	2000.68	1705.24	2033.44	1723.1	1042.44	1413.69	1048.59	-0.60948	-0.23892	-0.43102	-0.22	2.29	1.68
HIPK4_1	HIPK4	3242.95	4944.5	1908.81	3693.7	3857.25	2830.8	5176.8	2541.07	2384.22	-1.37315	-0.446362	-0.0919169	2.67	-1.25	3.32
HIPK4_2	HIPK4	1274.27	1505.25	847.225	1138.82	943.349	1831.7	1085.46	1491.24	925.57	-0.829189	0.957315	-0.688096	2.67	-1.25	3.32
HIPK4_3	HIPK4	5064.38	4152.26	4476	5011.39	4996.26	5907.76	5677.78	6984.95	3901.45	0.108313	0.241763	-0.840239	2.67	-1.25	3.32
HIPK4_4	HIPK4	4575.39	6421.8	6338.88	5008.41	4080.86	4568.38	5551.27	6746.35	6039.63	-0.0187492	0.162809	-0.159647	2.67	-1.25	3.32
IGF1R_1	IGF1R	8045.56	7433.07	5103.77	8517.27	5792.86	3113.16	7163.01	6579.34	4516.55	-0.542395	-0.895898	-0.542722	3.72	-0.55	1.46
IGF1R_2	IGF1R	2108.64	1724.28	454.235	2671.15	845.521	854.309	3380.35	2499.31	2337.36	-1.92449	0.0149173	-0.0966538	3.72	-0.55	1.46
IGF1R_3	IGF1R	5177.08	3807.41	3996.25	5381.05	5101.07	5191.01	4668.23	5809.86	7129.23	0.0698377	0.0252142	0.295243	3.72	-0.55	1.46
IGF1R_4	IGF1R	3270.21	4767.41	3169.44	3801.02	2145.25	4575.62	2310.08	4479.67	3462.1	-0.588979	1.09282	-0.371747	3.72	-0.55	1.46
DLG3_1	DLG3	516.254	1365.45	821.707	781.073	950.337	702.271	721.108	715.794	562.371	-0.732678	-0.436413	-0.34802	1.4	0.58	1.45
DLG3_2	DLG3	1712.36	2647.01	1970.05	2495.26	2396.81	3105.92	2216.46	2034.05	1482.08	-0.426129	0.373907	-0.456727	1.4	0.58	1.45
DLG3_3	DLG3	4866.24	6510.34	6165.35	4689.42	6994.76	6501.43	4265.92	5290.91	6063.07	-0.0785501	-0.105517	0.196532	1.4	0.58	1.45
DLG3_4	DLG3	4877.15	9427.64	9758.4	4883.2	7267.28	5842.6	4761.84	6513.72	5424.54	0.0497477	-0.314805	-0.263981	1.4	0.58	1.45
CDK5R1_1	CDK5R1	3250.22	2400.02	1725.07	3377.69	3256.3	2121.29	4263.39	3769.85	3081.33	-0.476388	-0.618292	-0.290954	-1.42	2.39	4.97
CDK5R1_2	CDK5R1	6553.15	8160.06	8181.34	7101.2	7973.05	5198.25	4696.06	9406.72	9009.66	0.00375683	-0.617106	-0.0622195	-1.42	2.39	4.97
CDK5R1_3	CDK5R1	5429.76	5023.73	7298.39	4036.54	4472.18	4546.66	3494.21	7557.59	2483.81	0.538819	0.0238302	-1.60537	-1.42	2.39	4.97
CDK5R1_4	CDK5R1	2792.13	3891.29	6022.45	3380.67	5317.7	4445.3	2967.93	3930.9	2641.97	0.6301	-0.25852	-0.573243	-1.42	2.39	4.97
TRPM6_1	TRPM6	3570.15	3182.94	3955.42	3628.11	4542.05	4047.11	3969.89	3221.07	3960.03	0.313472	-0.166454	0.297972	-0.48	2.21	1.79
TRPM6_2	TRPM6	6127.79	7349.18	5894.85	6481.12	7651.61	5502.33	6004.17	5947.05	5248.8	-0.318128	-0.475722	-0.180187	-0.48	2.21	1.79
TRPM6_3	TRPM6	2932.1	3429.93	4889.41	3595.32	4059.9	3229	3921.82	4235.11	3713.99	0.511481	-0.330357	-0.189428	-0.48	2.21	1.79
TRPM6_4	TRPM6	3219.32	4995.77	4266.75	3210.75	4388.32	3525.83	3802.9	5326.7	3034.46	-0.227569	-0.315705	-0.8118	-0.48	2.21	1.79
PRKG1_1	PRKG1	970.703	2153.03	597.141	921.189	1215.87	1035.31	683.155	656.144	462.785	-1.85022	-0.231935	-0.503671	2.74	-1.19	2.51
PRKG1_2	PRKG1	6594.96	9660.66	8676.4	6221.75	11124.5	8912.32	7939.78	7313.02	5108.21	-0.155024	-0.319872	-0.517651	2.74	-1.19	2.51
PRKG1_3	PRKG1	4097.31	4795.38	3118.4	3338.94	1257.8	2953.88	3802.9	3018.26	2255.34	-0.620837	1.23171	-0.420371	2.74	-1.19	2.51
PRKG1_4	PRKG1	6682.22	4492.46	5190.53	5407.89	7274.27	7500.54	5465.24	5231.26	5453.83	0.208376	0.0441914	0.060112	2.74	-1.19	2.51
AATK_1	AATK	3513.8	2390.7	1842.46	3768.23	3263.29	2171.97	3084.32	1986.33	2103.03	-0.375799	-0.587323	0.0823694	3.33	2.84	-1.28
AATK_2	AATK	2454.02	1076.51	1556.65	2200.12	1572.25	1114.95	2069.71	1342.11	1698.83	0.532078	-0.495857	0.340036	3.33	2.84	-1.28
AATK_3	AATK	5108.01	4706.83	3200.06	3690.72	5059.15	5198.25	3147.57	3161.42	3620.27	-0.556656	0.0391316	0.195522	3.33	2.84	-1.28
AATK_4	AATK	2155.91	4459.84	745.15	1586	3724.48	1158.38	2246.82	1222.81	1277.05	-2.58139	-1.68493	0.0626119	3.33	2.84	-1.28
CDC7_1	CDC7	1065.23	116.506	153.113	909.264	62.89	115.838	994.37	220.703	234.321	0.394196	0.881212	0.0863824	3.75	0.92	-0.24
CDC7_2	CDC7	2319.51	228.351	71.4527	1591.96	656.851	340.275	3408.19	781.408	837.699	-1.67619	-0.948863	0.100356	3.75	0.92	-0.24
CDC7_3	CDC7	1392.43	438.062	209.254	1439.92	153.731	361.995	2097.54	590.53	726.396	-1.06588	1.23556	0.298747	3.75	0.92	-0.24
CDC7_4	CDC7	1125.22	195.73	66.349	927.151	740.704	173.758	1174.01	602.46	480.359	-1.56072	-2.09182	-0.326752	3.75	0.92	-0.24
PPIP5K1_1	PPIP5K1	4155.48	4320.03	3113.3	4084.24	3186.42	3779.23	4526.54	5410.21	2565.82	-0.472599	0.246153	-1.07626	3.13	0.47	0.43
PPIP5K1_2	PPIP5K1	3353.83	2232.25	964.612	2772.51	3004.74	1274.22	3190.59	1121.41	2911.44	-1.21048	-1.23762	1.37642	3.13	0.47	0.43
PPIP5K1_3	PPIP5K1	3306.57	5932.47	4909.82	3544.64	3396.06	2121.29	2983.11	2702.12	2436.94	-0.272962	-0.678918	-0.14902	3.13	0.47	0.43
PPIP5K1_4	PPIP5K1	6914.89	7381.8	5675.39	5640.42	4898.43	8029.05	6378.65	8100.4	6232.95	-0.379254	0.712911	-0.378078	3.13	0.47	0.43
PDGFRL_1	PDGFRL	2408.58	2423.32	2679.48	1994.42	3403.05	2917.68	1244.86	1467.38	1236.05	0.144967	-0.222004	-0.247508	0.77	0.17	2.59
PDGFRL_2	PDGFRL	787.105	2218.27	1674.04	849.64	747.692	579.192	857.739	1246.67	1148.17	-0.406104	-0.368401	-0.118742	0.77	0.17	2.59
PDGFRL_3	PDGFRL	2401.31	2903.32	2271.18	2334.27	2459.7	3257.96	2021.63	2374.05	1581.67	-0.354265	0.405487	-0.585901	0.77	0.17	2.59
PDGFRL_4	PDGFRL	4073.68	5587.62	5782.57	5100.82	4821.56	4568.38	3122.27	4986.7	3567.54	0.0494777	-0.0778189	-0.483153	0.77	0.17	2.59
BMP2K_1	BMP2K	927.076	624.471	193.943	948.02	810.582	1665.18	1520.65	1031.94	1464.51	-1.687	1.03865	0.505064	1.81	1.36	0.12
BMP2K_2	BMP2K	4348.17	3588.38	1985.37	4522.47	3808.34	1788.26	3651.08	3400.02	3708.14	-0.853927	-1.09061	0.125151	1.81	1.36	0.12
BMP2K_3	BMP2K	5469.75	7791.9	7359.63	6513.91	5890.69	7572.94	5778.99	6340.74	6262.24	-0.0823422	0.362416	-0.0179721	1.81	1.36	0.12
BMP2K_4	BMP2K	3806.46	2330.11	3868.66	3902.38	5170.95	1781.02	2768.04	5809.86	3901.45	0.731431	-1.53773	-0.574492	1.81	1.36	0.12
PIP5KL1_1	PIP5KL1	6549.52	6622.19	5506.96	4996.48	8546.05	10193.8	5568.98	5499.68	4206.07	-0.26605	0.25436	-0.386875	1.07	0.15	2.01
PIP5KL1_2	PIP5KL1	2263.16	992.629	954.404	2343.22	1125.03	1563.82	2411.28	3745.99	1950.73	-0.0566537	0.475108	-0.941335	1.07	0.15	2.01
PIP5KL1_3	PIP5KL1	3610.14	3495.17	4236.13	3872.57	8567.01	4141.22	3443.61	4950.91	4381.81	0.277382	-1.04873	-0.176165	1.07	0.15	2.01
PIP5KL1_4	PIP5KL1	2948.46	2665.65	1531.13	3666.87	2459.7	3243.48	3415.78	2648.44	3579.26	-0.799891	0.399061	0.43452	1.07	0.15	2.01
CLK4_1	CLK4	4813.52	6948.4	7604.61	5300.56	10293	4930.37	4680.88	6460.04	5764.31	0.130194	-1.06189	-0.164395	0.9	-0.39	3.56
CLK4_2	CLK4	5555.18	7512.29	3766.58	4307.82	3661.59	4684.22	6426.72	9406.72	7433.85	-0.995998	0.355336	-0.339583	0.9	-0.39	3.56
CLK4_3	CLK4	4013.69	4343.33	4965.97	3422.41	3214.38	3858.87	4301.35	4294.76	2108.89	0.193271	0.263639	-1.02609	0.9	-0.39	3.56
CLK4_4	CLK4	2699.43	3085.07	3378.69	2009.32	1320.69	2425.37	2191.16	1628.43	1241.9	0.131161	0.876912	-0.390929	0.9	-0.39	3.56
MAP3K19_1	MAP3K19	1425.15	3728.18	791.084	1198.44	852.508	1078.75	1508	1908.78	1388.35	-2.23657	0.339569	-0.459277	0.08	1.31	1.51
MAP3K19_2	MAP3K19	1730.54	1700.98	2812.18	1422.03	538.059	557.473	1432.1	1401.76	1687.11	0.725317	0.0511375	0.267316	0.08	1.31	1.51
MAP3K19_3	MAP3K19	4617.2	2838.08	3644.09	2453.52	4472.18	3395.51	4217.85	3775.81	3708.14	0.360643	-0.397346	-0.0260923	0.08	1.31	1.51
MAP3K19_4	MAP3K19	3817.37	3923.91	4542.35	3356.82	4821.56	3069.72	2811.06	4097.92	2741.56	0.211147	-0.651395	-0.579894	0.08	1.31	1.51
PDK1_1	PDK1	4079.13	6039.66	2873.42	4954.74	6191.17	3844.39	4632.8	4193.36	4200.21	-1.0717	-0.687457	0.00235612	0.36	2.42	0.59
PDK1_2	PDK1	2939.38	2115.74	2164	2876.85	2215.12	3019.04	3139.98	3394.05	2595.11	0.0325335	0.446702	-0.387214	0.36	2.42	0.59
PDK1_3	PDK1	323.568	340.197	699.216	268.307	586.973	108.599	414.954	143.159	164.025	1.03937	-2.43429	0.1963	0.36	2.42	0.59
PDK1_4	PDK1	3544.7	1975.94	2235.45	3896.42	3144.5	3583.75	3633.37	2940.72	2829.43	0.178028	0.188641	-0.0556568	0.36	2.42	0.59
IDNK_1	IDNK	1165.21	2171.67	1061.58	1064.29	1320.69	1563.82	1368.84	1562.82	1300.48	-1.03258	0.243783	-0.265099	3.21	-0.36	1.02
IDNK_2	IDNK	1563.3	2600.41	995.235	2167.33	2809.08	2345.73	2067.18	1586.68	1247.76	-1.38563	-0.260064	-0.346665	3.21	-0.36	1.02
IDNK_3	IDNK	1288.82	1649.72	1082	1067.27	1278.76	1180.1	1234.74	1127.37	1118.88	-0.608524	-0.115834	-0.0109059	3.21	-0.36	1.02
IDNK_4	IDNK	5126.18	5718.1	5517.17	5026.29	3151.49	3952.99	5111.01	4634.76	4580.98	-0.0516072	0.326911	-0.0168383	3.21	-0.36	1.02
SH3BP5_1	SH3BP5	3408.37	5172.85	5813.19	4480.73	3633.64	4582.86	4675.82	4712.31	2917.3	0.16837	0.334831	-0.691799	0.37	1.72	0.95
SH3BP5_2	SH3BP5	3784.65	3336.72	3031.64	2772.51	4744.7	2990.08	2808.53	2368.08	4042.04	-0.138335	-0.666132	0.771365	0.37	1.72	0.95
SH3BP5_3	SH3BP5	2515.83	3788.77	3363.38	2569.79	3165.46	2606.37	2365.74	3638.62	3532.4	-0.171815	-0.280377	-0.0427436	0.37	1.72	0.95
SH3BP5_4	SH3BP5	2092.28	3588.38	3348.07	1699.28	2278.01	1274.22	2461.89	2815.45	1868.71	-0.100001	-0.838159	-0.591323	0.37	1.72	0.95
AXL_1	AXL	3304.75	2465.26	2051.71	3377.69	2997.75	1962.01	2904.67	3292.65	2489.66	-0.264911	-0.611547	-0.403298	-0.52	2.03	1.58
AXL_2	AXL	2686.7	2861.38	2919.35	2253.78	3004.74	1484.18	2087.42	2230.89	2524.81	0.028938	-1.01758	0.178557	-0.52	2.03	1.58
AXL_3	AXL	2175.9	1379.43	2536.57	2212.05	1579.24	1592.78	2889.49	3107.74	1452.79	0.87881	0.0123182	-1.09704	-0.52	2.03	1.58
AXL_4	AXL	5266.15	7451.71	6119.42	5187.28	5625.16	5466.13	4255.8	4527.39	5735.02	-0.284177	-0.0413746	0.341117	-0.52	2.03	1.58
PRKCZ_1	PRKCZ	1561.49	834.181	2072.13	1717.17	2194.16	1744.82	1571.26	2165.28	1253.62	1.31268	-0.330594	-0.788451	1.09	0.55	1.29
PRKCZ_2	PRKCZ	2923.02	4366.64	2312.01	2602.58	1614.18	1549.34	4248.21	3471.6	4457.96	-0.917377	-0.0591446	0.360785	1.09	0.55	1.29
PRKCZ_3	PRKCZ	4978.94	4208.19	3485.87	4734.14	7434.99	4126.74	4453.16	5255.12	5875.61	-0.271679	-0.849327	0.161015	1.09	0.55	1.29
PRKCZ_4	PRKCZ	1090.68	4669.55	2766.24	1738.04	489.144	1281.46	1566.2	2099.66	1230.19	-0.755356	1.38946	-0.771278	1.09	0.55	1.29
NPR2_1	NPR2	10172.4	16320.1	11708	11319.6	16183.7	10794.7	10879.9	15443.2	11815.7	-0.479152	-0.584217	-0.386276	3.91	-1.41	1.9
NPR2_2	NPR2	916.169	992.629	556.311	1219.31	698.777	1397.3	928.585	638.249	386.63	-0.835364	0.999738	-0.723165	3.91	-1.41	1.9
NPR2_3	NPR2	1732.36	4357.31	3031.64	1738.04	1145.99	2620.84	1667.4	1640.36	1476.22	-0.523342	1.19343	-0.1521	3.91	-1.41	1.9
NPR2_4	NPR2	3517.43	4236.15	2260.97	2948.4	2543.55	2114.05	3742.17	3680.37	4018.61	-0.905812	-0.266833	0.126846	3.91	-1.41	1.9
TBK1_1	TBK1	872.542	992.629	51.0377	1362.41	132.768	296.836	822.316	1097.55	380.772	-4.28162	1.16076	-1.52729	5.29	-1.15	1.3
TBK1_2	TBK1	3475.62	2712.25	5078.25	2757.6	2431.75	2135.77	2843.95	2785.63	3403.52	0.904839	-0.187235	0.289023	5.29	-1.15	1.3
TBK1_3	TBK1	4835.34	8504.92	4940.45	5205.16	5513.35	5285.13	4093.87	3960.72	5664.72	-0.783656	-0.0609913	0.51624	5.29	-1.15	1.3
TBK1_4	TBK1	2315.87	3411.29	1730.18	1845.36	1809.83	2244.37	2487.19	2678.26	2103.03	-0.979397	0.310454	-0.348824	5.29	-1.15	1.3
OBSCN_1	OBSCN	1434.24	1985.26	775.773	1642.64	677.814	1143.9	1265.1	328.072	345.624	-1.35562	0.755005	0.075191	2.93	-0.69	1.28
OBSCN_2	OBSCN	4549.94	7223.36	4807.75	4620.85	5890.69	4857.97	4136.88	4771.96	3497.25	-0.587308	-0.278082	-0.448361	2.93	-0.69	1.28
OBSCN_3	OBSCN	4362.71	3658.28	3087.78	3905.36	2878.96	3902.31	3064.08	4676.52	4141.63	-0.244596	0.438778	-0.175236	2.93	-0.69	1.28
OBSCN_4	OBSCN	3395.64	3774.79	3552.22	4155.78	3808.34	3388.27	4040.74	3889.15	3778.43	-0.0876731	-0.16861	-0.0416651	2.93	-0.69	1.28
IRAK3_1	IRAK3	4309.99	3429.93	6491.99	4489.68	5115.05	4112.26	4139.41	4097.92	4001.04	0.920482	-0.314815	-0.0345168	-1.34	3.22	2
IRAK3_2	IRAK3	3092.07	3229.54	2929.56	2700.96	2403.79	2649.8	2808.53	3948.79	2308.07	-0.140643	0.140573	-0.774728	-1.34	3.22	2
IRAK3_3	IRAK3	3642.86	5690.14	3169.44	4272.05	5639.13	3989.19	4278.58	3578.97	4686.43	-0.844237	-0.499379	0.388945	-1.34	3.22	2
IRAK3_4	IRAK3	830.733	209.71	530.792	825.791	901.423	202.717	642.672	1473.34	820.125	1.33975	-2.15273	-0.845177	-1.34	3.22	2
ITPKA_1	ITPKA	2710.33	1957.3	1194.28	2080.87	1369.6	1035.31	1566.2	2773.7	2144.04	-0.712719	-0.403701	-0.371479	-0.26	4.18	0.73
ITPKA_2	ITPKA	2335.87	1374.77	857.433	1845.36	3731.47	1556.58	2168.39	823.163	1464.51	-0.681092	-1.26137	0.831168	-0.26	4.18	0.73
ITPKA_3	ITPKA	2183.17	1677.68	2710.1	2325.33	5219.87	3236.24	1715.48	3692.3	3052.04	0.691876	-0.689696	-0.274748	-0.26	4.18	0.73
ITPKA_4	ITPKA	1881.42	1840.79	2454.91	1970.57	2899.93	1324.9	2026.69	2606.68	1851.14	0.415346	-1.13013	-0.493801	-0.26	4.18	0.73
ALPK1_1	ALPK1	4308.18	3457.89	3001.02	4242.24	4038.93	3265.2	3739.64	7456.18	3667.13	-0.204442	-0.306805	-1.02379	2.26	-0.16	1.05
ALPK1_2	ALPK1	3808.28	4972.47	3113.3	3625.13	3109.56	5842.6	3618.19	2493.35	3081.33	-0.675518	0.909901	0.305468	2.26	-0.16	1.05
ALPK1_3	ALPK1	5400.67	7181.41	7543.37	5166.41	4618.92	4633.54	5214.75	5046.34	6268.1	0.0709409	0.00455913	0.312789	2.26	-0.16	1.05
ALPK1_4	ALPK1	4295.45	6845.88	4720.98	4599.98	5296.73	3446.19	3737.11	3930.9	3713.99	-0.536148	-0.620099	-0.0818879	2.26	-0.16	1.05
LATS1_1	LATS1	2097.74	1402.73	1301.46	2301.48	4108.81	3641.67	1604.15	3728.09	1898	-0.108105	-0.17412	-0.973955	-0.64	0.8	3.74
LATS1_2	LATS1	3491.99	5871.89	5828.5	4531.41	9887.7	9520.47	4754.25	3996.51	3602.69	-0.0106996	-0.0546018	-0.149667	-0.64	0.8	3.74
LATS1_3	LATS1	5715.15	5899.85	8906.07	4418.13	10803.1	12785.7	4761.84	8762.51	3895.59	0.594111	0.243083	-1.1695	-0.64	0.8	3.74
LATS1_4	LATS1	3461.08	4031.1	3603.26	3154.1	6442.73	4626.3	3112.15	5261.08	6912.48	-0.16187	-0.477813	0.393844	-0.64	0.8	3.74
AGK_1	AGK	3346.56	3290.12	1403.54	4015.67	2683.31	2888.72	2689.61	2660.37	2870.44	-1.22908	0.10642	0.109646	2.08	1.5	-0.45
AGK_2	AGK	2501.29	1463.31	1949.64	1881.13	2291.99	1527.62	2211.4	1228.78	1312.2	0.41397	-0.585315	0.0947621	2.08	1.5	-0.45
AGK_3	AGK	2359.5	2372.06	3016.33	2319.37	2997.75	1752.06	2639	1646.33	1921.44	0.346654	-0.774833	0.222935	2.08	1.5	-0.45
AGK_4	AGK	6622.23	11212.5	5680.49	6293.3	5317.7	5256.17	7426.15	7336.88	6566.86	-0.981022	-0.0167894	-0.159964	2.08	1.5	-0.45
PRKCQ_1	PRKCQ	4388.16	2679.63	4649.53	4358.51	4227.6	3677.87	3332.28	5577.22	4569.27	0.795051	-0.200969	-0.287585	0.03	0.11	4.1
PRKCQ_2	PRKCQ	2119.55	2395.36	4103.43	3201.8	1830.8	2005.45	2115.25	3167.39	2231.91	0.776589	0.131457	-0.505013	0.03	0.11	4.1
PRKCQ_3	PRKCQ	1539.67	2083.12	765.565	1436.94	2466.68	3250.72	1452.34	1163.16	673.674	-1.44415	0.398185	-0.787933	0.03	0.11	4.1
PRKCQ_4	PRKCQ	1499.68	2539.83	1041.17	2226.95	3032.69	2244.37	1857.17	2654.4	1546.52	-1.28653	-0.434289	-0.77936	0.03	0.11	4.1
TKFC_1	TKFC	2537.64	2250.89	3797.2	1982.49	2871.97	3294.16	2284.77	2278.61	1681.26	0.754441	0.197866	-0.438614	0.71	-0.51	3.56
TKFC_2	TKFC	4309.99	3154.98	3133.71	4295.9	3815.32	5444.41	4331.71	5869.51	4381.81	-0.00975569	0.512969	-0.421712	0.71	-0.51	3.56
TKFC_3	TKFC	5909.65	8933.66	6461.37	5577.81	7337.16	6986.51	4460.75	6424.25	5471.4	-0.467411	-0.070651	-0.231616	0.71	-0.51	3.56
TKFC_4	TKFC	3641.04	5545.67	3439.94	4125.97	4842.53	3750.27	3719.4	5171.61	3216.06	-0.68898	-0.368766	-0.685318	0.71	-0.51	3.56
DAPK1_1	DAPK1	4751.72	3113.03	4965.97	3640.04	2704.27	3294.16	4109.05	5105.99	3052.04	0.673753	0.28467	-0.74242	0.77	-0.33	2.6
DAPK1_2	DAPK1	3828.28	7027.63	6002.03	3872.57	2459.7	2135.77	4076.16	2541.07	2214.34	-0.227587	-0.203723	-0.19856	0.77	-0.33	2.6
DAPK1_3	DAPK1	3621.05	5932.47	1362.71	2590.66	4059.9	3706.83	3228.54	3722.13	3555.83	-2.12216	-0.131257	-0.0659418	0.77	-0.33	2.6
DAPK1_4	DAPK1	5809.67	4245.47	6195.97	5345.28	5317.7	6110.48	6026.95	5100.03	4200.21	0.545407	0.200484	-0.280044	0.77	-0.33	2.6
OXSR1_1	OXSR1	5364.31	10010.2	9845.17	4933.88	5247.82	5574.73	5816.94	8756.54	6965.2	-0.0239794	0.087183	-0.330196	0.48	0.71	1.44
OXSR1_2	OXSR1	2201.35	3462.55	3439.94	2686.06	2180.19	2468.81	2127.9	3889.15	3924.88	-0.00945213	0.179363	0.0131968	0.48	0.71	1.44
OXSR1_3	OXSR1	3022.99	5214.8	3883.97	3625.13	2983.78	2606.37	3382.88	3435.81	3227.78	-0.42508	-0.195102	-0.0901088	0.48	0.71	1.44
OXSR1_4	OXSR1	3433.82	2963.91	3358.28	3637.06	6309.96	4546.66	2725.03	5123.89	4211.93	0.180222	-0.472824	-0.282759	0.48	0.71	1.44
NEK11_1	NEK11	4164.57	5797.33	4562.77	4027.59	4178.69	4076.07	4296.29	4873.36	5705.73	-0.345478	-0.0358731	0.227493	-0.88	1.79	1.87
NEK11_2	NEK11	2175.9	2861.38	3429.73	2301.48	2026.45	1730.34	2408.75	2242.82	1921.44	0.261384	-0.227905	-0.223129	-0.88	1.79	1.87
NEK11_3	NEK11	3319.29	1724.28	1924.12	3726.49	3514.85	2179.21	3349.99	8547.77	5424.54	0.158201	-0.689657	-0.656047	-0.88	1.79	1.87
NEK11_4	NEK11	2481.29	2423.32	3429.73	2060	2641.38	2027.17	2391.04	1932.64	1546.52	0.501111	-0.381822	-0.321548	-0.88	1.79	1.87
STK32A_1	STK32A	5593.36	7190.73	3358.28	5178.33	8315.45	5820.88	4926.31	6114.07	6203.66	-1.09842	-0.514557	0.0209864	0.35	0.28	2.18
STK32A_2	STK32A	4780.8	3765.47	4991.48	5270.75	5450.46	5719.52	5204.63	7187.76	5307.38	0.406641	0.069516	-0.437543	0.35	0.28	2.18
STK32A_3	STK32A	2577.63	2474.58	4307.58	2909.65	3584.73	2787.36	2049.47	2982.47	2284.63	0.799693	-0.362963	-0.384546	0.35	0.28	2.18
STK32A_4	STK32A	3164.78	6612.87	5149.7	2817.23	2452.71	3844.39	3016	3584.93	2934.88	-0.360787	0.648378	-0.288647	0.35	0.28	2.18
MUSK_1	MUSK	4000.97	2311.47	4379.03	4513.53	4094.84	3786.47	4235.56	6967.06	5623.71	0.921799	-0.112952	-0.309026	2.22	0.7	0.12
MUSK_2	MUSK	3090.25	5746.06	4062.6	4063.37	3780.39	3706.83	3848.44	6042.49	5594.42	-0.500171	-0.0283473	-0.111154	2.22	0.7	0.12
MUSK_3	MUSK	6006	6528.98	2332.42	5515.21	5240.83	5444.41	5290.66	4348.45	5676.44	-1.48503	0.0549796	0.384486	2.22	0.7	0.12
MUSK_4	MUSK	3695.58	2586.43	1852.67	3499.92	2312.95	1672.42	3747.23	2445.63	2407.65	-0.481357	-0.467801	-0.0225778	2.22	0.7	0.12
SBK2_1	SBK2	5662.43	3066.43	3567.53	7083.32	3801.35	1983.73	5561.39	4909.15	6092.36	0.218366	-0.938293	0.311527	-1.81	2.93	2.54
SBK2_2	SBK2	5309.78	4543.72	3394.01	5574.83	4709.76	4003.67	5477.89	5678.63	4715.72	-0.420886	-0.234332	-0.268065	-1.81	2.93	2.54
SBK2_3	SBK2	2197.71	1934	3649.19	2277.63	1516.35	2295.05	2611.17	3173.35	1681.26	0.915993	0.597925	-0.916468	-1.81	2.93	2.54
SBK2_4	SBK2	2299.51	2903.32	3684.92	2599.6	5729.97	1686.9	2831.3	4378.27	3134.05	0.343928	-1.76416	-0.482333	-1.81	2.93	2.54
STK11_1	STK11	2399.49	1677.68	1577.06	2343.22	1914.65	970.147	2621.29	1586.68	2559.96	-0.0892286	-0.980805	0.690115	3.43	3.19	-2.13
STK11_2	STK11	2526.74	2162.35	336.849	2686.06	1306.71	1100.47	3142.51	1348.08	1909.72	-2.68243	-0.247829	0.502457	3.43	3.19	-2.13
STK11_3	STK11	3313.84	3658.28	2357.94	3157.08	4164.71	1245.26	3646.02	2558.96	2407.65	-0.633638	-1.74177	-0.0879316	3.43	3.19	-2.13
STK11_4	STK11	2793.95	554.567	689.009	3473.09	1376.59	1114.95	3491.68	1049.83	1054.45	0.313159	-0.304128	0.00632917	3.43	3.19	-2.13
MLKL_1	MLKL	3957.34	4026.44	2240.55	3151.12	7141.5	5357.53	3355.05	4640.73	3924.88	-0.845649	-0.414661	-0.241701	2.74	-1.23	1.73
MLKL_2	MLKL	1052.5	2213.61	2291.59	1064.29	950.337	941.187	1247.39	2105.63	1341.49	0.0499494	-0.0139575	-0.650413	2.74	-1.23	1.73
MLKL_3	MLKL	1621.47	2204.29	1224.9	2065.97	1572.25	2830.8	2241.76	1819.31	2231.91	-0.847644	0.848381	0.294889	2.74	-1.23	1.73
MLKL_4	MLKL	2479.47	1947.98	1423.95	1848.34	999.252	1534.86	2902.14	2153.35	1646.11	-0.452076	0.619187	-0.387521	2.74	-1.23	1.73
BRAF_1	BRAF	1714.18	1402.73	872.744	1663.51	1607.19	2584.65	1614.27	1735.8	1546.52	-0.684606	0.685428	-0.166574	0.97	2.27	-0.15
BRAF_2	BRAF	2893.93	2926.62	4986.38	3956.04	5841.78	2244.37	3010.94	3077.91	3479.67	0.768755	-1.3801	0.177	0.97	2.27	-0.15
BRAF_3	BRAF	5049.84	8248.61	5027.21	4242.24	6456.7	4720.42	5882.73	6173.72	5875.61	-0.714392	-0.451883	-0.0714015	0.97	2.27	-0.15
BRAF_4	BRAF	941.618	1840.79	1490.3	1272.97	1488.4	999.107	1781.26	1169.13	1282.91	-0.304723	-0.575048	0.133985	0.97	2.27	-0.15
GALK2_1	GALK2	5351.59	5867.23	7012.58	4921.95	5380.59	8050.77	5495.6	5589.15	6338.39	0.257265	0.581364	0.181487	2.81	-1.72	2.24
GALK2_2	GALK2	1490.59	1505.25	1786.32	1970.57	1753.93	1462.46	1624.39	1825.27	1218.47	0.246982	-0.262195	-0.58304	2.81	-1.72	2.24
GALK2_3	GALK2	5718.78	18440.5	5231.36	6707.69	7274.27	8926.8	6699.98	6096.18	5260.52	-1.81762	0.29534	-0.2127	2.81	-1.72	2.24
GALK2_4	GALK2	1117.94	1509.91	1204.49	840.697	349.389	470.594	1348.6	757.548	421.779	-0.326045	0.429649	-0.844852	2.81	-1.72	2.24
ADCK1_1	ADCK1	8494.56	7694.04	6905.4	7989.6	8518.1	9513.23	9131.51	9090.58	12817.4	-0.156017	0.159405	0.495658	-0.5	2.53	1.03
ADCK1_2	ADCK1	2339.5	2306.81	2807.07	2996.1	6624.41	4973.81	2494.78	3978.62	3813.58	0.283165	-0.413439	-0.0611215	-0.5	2.53	1.03
ADCK1_3	ADCK1	672.584	927.386	1087.1	828.772	2347.89	1238.02	748.94	990.181	410.062	0.229246	-0.923327	-1.27185	-0.5	2.53	1.03
ADCK1_4	ADCK1	2072.29	2623.71	2720.31	1994.42	3927.13	2215.41	2368.27	2165.28	2161.61	0.0521621	-0.825901	-0.00244104	-0.5	2.53	1.03
TGFBR1_1	TGFBR1	2704.88	4329.35	4511.73	2724.81	4129.77	3214.52	2937.57	4264.94	3321.51	0.0595293	-0.361461	-0.360687	-1.19	1.55	2.46
TGFBR1_2	TGFBR1	4031.87	3150.32	5338.54	3726.49	3396.06	3981.95	4066.04	4318.62	4006.9	0.760949	0.229613	-0.108086	-1.19	1.55	2.46
TGFBR1_3	TGFBR1	6387.73	5140.23	6742.08	6510.93	6498.63	3641.67	5371.62	7897.59	6918.34	0.391359	-0.835535	-0.190986	-1.19	1.55	2.46
TGFBR1_4	TGFBR1	2983	3523.13	2260.97	3318.07	2613.43	2649.8	2709.85	3083.88	2038.6	-0.639918	0.0199429	-0.597169	-1.19	1.55	2.46
CLK1_1	CLK1	5647.89	4706.83	8788.69	6194.92	7770.4	5125.85	9465.49	5947.05	6449.7	0.900891	-0.600198	0.117057	-0.6	2.04	1.26
CLK1_2	CLK1	3721.03	4180.23	2965.29	3327.01	5471.43	4401.86	3246.25	4539.32	3538.25	-0.495408	-0.313803	-0.35944	-0.6	2.04	1.26
CLK1_3	CLK1	950.707	1481.95	484.858	995.719	1048.17	325.796	1037.38	477.196	650.242	-1.61187	-1.68583	0.446395	-0.6	2.04	1.26
CLK1_4	CLK1	2906.65	2716.91	4644.43	2736.74	2410.78	3960.23	2687.08	2893	1669.54	0.773532	0.716082	-0.793115	-0.6	2.04	1.26
IPPK_1	IPPK	2101.37	941.366	694.112	3523.77	566.01	622.632	3028.65	1216.85	1072.02	-0.439587	0.137552	-0.182818	5.1	-0.11	-0.02
IPPK_2	IPPK	2414.03	1123.12	500.169	2680.09	1998.5	383.715	2246.82	1192.99	1253.62	-1.16702	-2.38081	0.0715185	5.1	-0.11	-0.02
IPPK_3	IPPK	3564.7	1673.02	265.396	2548.92	705.765	868.788	2725.03	984.216	925.57	-2.65624	0.299817	-0.0886338	5.1	-0.11	-0.02
IPPK_4	IPPK	3033.9	386.799	204.151	2620.47	125.78	535.753	3200.71	662.109	767.403	-0.92195	2.09067	0.212915	5.1	-0.11	-0.02
AK5_1	AK5	1092.5	1193.02	1082	933.114	1516.35	557.473	1191.73	507.02	620.952	-0.140918	-1.44363	0.292437	2.91	1.99	-1.43
AK5_2	AK5	2381.31	3523.13	515.48	3055.72	2319.94	1353.86	2509.96	1920.71	3989.32	-2.77287	-0.777007	1.0545	2.91	1.99	-1.43
AK5_3	AK5	5137.09	7810.54	6685.94	5601.66	6924.88	7746.7	5763.81	6967.06	4364.24	-0.224294	0.161791	-0.67482	2.91	1.99	-1.43
AK5_4	AK5	4057.32	4003.14	4664.84	3118.33	4891.44	4705.94	3947.12	3895.11	4147.49	0.220698	-0.0557777	0.0905741	2.91	1.99	-1.43
EPHA6_1	EPHA6	2948.46	2497.88	1893.5	2861.95	5611.18	1462.46	2725.03	2141.42	2495.52	-0.399652	-1.93991	0.220777	3.64	0.89	-0.75
EPHA6_2	EPHA6	2764.87	4487.8	1623	2313.41	3172.45	4611.82	2719.97	3507.39	2776.71	-1.46735	0.539739	-0.337021	3.64	0.89	-0.75
EPHA6_3	EPHA6	910.716	1207	1163.66	646.919	1509.36	2273.33	895.692	948.426	831.841	-0.0527568	0.590871	-0.189228	3.64	0.89	-0.75
EPHA6_4	EPHA6	5475.2	10205.9	6798.22	5512.23	8608.94	7037.19	6173.7	5416.17	8306.69	-0.586175	-0.290837	0.617001	3.64	0.89	-0.75
PRKAG1_1	PRKAG1	8071.01	7996.95	10702.6	7819.67	12906.4	7905.97	6484.91	7402.5	11499.3	0.420439	-0.707074	0.635465	2.75	0.25	0.15
PRKAG1_2	PRKAG1	630.775	466.023	137.802	426.311	90.8411	282.356	359.289	685.969	474.501	-1.75781	1.6361	-0.531732	2.75	0.25	0.15
PRKAG1_3	PRKAG1	2653.98	2311.47	1995.57	3073.61	4297.48	1708.62	3772.53	2696.16	2401.79	-0.21201	-1.33066	-0.166791	2.75	0.25	0.15
PRKAG1_4	PRKAG1	4835.34	8299.87	4659.74	4838.48	4017.97	6190.12	5480.42	4819.68	4282.22	-0.832839	0.6235	-0.170576	2.75	0.25	0.15
RPS6KB1_1	RPS6KB1	2673.98	1467.97	683.905	2712.89	2501.62	2360.21	2570.69	3376.16	3280.5	-1.10196	-0.0839501	-0.0414675	2.82	1.13	-0.74
RPS6KB1_2	RPS6KB1	2583.09	512.625	1051.38	3005.04	1271.77	1209.06	3643.49	2385.98	2366.65	1.0363	-0.0729528	-0.011737	2.82	1.13	-0.74
RPS6KB1_3	RPS6KB1	1906.87	1938.66	663.49	1851.32	1830.8	1057.03	2661.77	2833.35	3198.49	-1.54691	-0.792461	0.174881	2.82	1.13	-0.74
RPS6KB1_4	RPS6KB1	4460.87	2320.79	944.197	4164.73	4912.4	4561.14	4493.64	2618.61	3104.76	-1.29746	-0.107035	0.245679	2.82	1.13	-0.74
DDR1_1	DDR1	3021.18	2497.88	867.64	2018.27	1411.53	1846.18	3069.14	2499.31	2899.73	-1.52554	0.387279	0.214386	3.98	-1.08	1.07
DDR1_2	DDR1	5851.48	6384.51	5394.68	4844.44	4765.66	5929.48	4926.31	6096.18	5090.63	-0.243039	0.315229	-0.260059	3.98	-1.08	1.07
DDR1_3	DDR1	1123.4	1505.25	908.471	1550.22	887.447	1657.94	979.189	942.462	831.841	-0.728495	0.901657	-0.180126	3.98	-1.08	1.07
DDR1_4	DDR1	2703.06	3518.47	1878.19	3055.72	4311.46	2606.37	2482.13	4396.17	3503.11	-0.905609	-0.726136	-0.327611	3.98	-1.08	1.07
KDR_1	KDR	5291.6	5918.49	5593.73	5545.02	6009.49	5133.09	5075.59	4801.78	6344.25	-0.0814192	-0.227414	0.40188	1.03	5.32	-0.81
KDR_2	KDR	2079.56	2302.15	1204.49	2432.65	3032.69	1469.7	1821.75	3578.97	2337.36	-0.934563	-1.04508	-0.614666	1.03	5.32	-0.81
KDR_3	KDR	1165.21	936.706	1342.29	1150.74	1816.82	311.316	774.243	900.707	1206.76	0.519029	-2.54497	0.422003	1.03	5.32	-0.81
KDR_4	KDR	1905.05	1994.58	1571.96	1141.8	789.618	296.836	1680.06	1509.13	1810.13	-0.343519	-1.41149	0.262377	1.03	5.32	-0.81
KHK_1	KHK	2523.1	2977.89	2051.71	3488	1565.26	1744.82	2059.59	1926.68	1769.13	-0.537459	0.156672	-0.123078	1.27	-0.45	1.78
KHK_2	KHK	1745.08	1332.83	1709.76	2110.69	2543.55	832.589	1922.96	2320.36	1552.38	0.359307	-1.61117	-0.57987	1.27	-0.45	1.78
KHK_3	KHK	2221.35	1495.93	1076.89	2262.73	2305.97	3670.63	3059.02	4080.02	2114.75	-0.474169	0.670657	-0.94809	1.27	-0.45	1.78
KHK_4	KHK	3706.48	5121.59	4256.54	2885.8	3214.38	4213.62	3618.19	2773.7	4135.77	-0.266911	0.390523	0.576345	1.27	-0.45	1.78
ULK2_1	ULK2	6296.84	4394.6	7813.87	5378.07	6086.35	4727.66	5032.58	6215.47	3620.27	0.830306	-0.364452	-0.779769	0.94	3.34	-0.61
ULK2_2	ULK2	5915.11	3830.71	6395.02	4901.08	5436.49	3967.47	4015.43	4813.71	3913.17	0.739338	-0.454457	-0.298813	0.94	3.34	-0.61
ULK2_3	ULK2	2717.6	3085.07	1893.5	2411.79	3004.74	2157.49	2859.13	3573	5658.86	-0.704251	-0.477887	0.663375	0.94	3.34	-0.61
ULK2_4	ULK2	7743.81	14959.3	5205.84	5592.72	6743.2	4054.35	7317.35	7014.78	11440.7	-1.52284	-0.733965	0.705712	0.94	3.34	-0.61
TSSK2_1	TSSK2	3397.46	3103.71	4899.62	3133.23	3354.13	3685.11	3170.35	3000.37	3186.77	0.658674	0.135769	0.0869559	-1.23	2.23	1.81
TSSK2_2	TSSK2	1752.35	568.548	964.612	1574.07	1970.55	340.275	1310.65	793.338	685.39	0.762667	-2.53383	-0.21101	-1.23	2.23	1.81
TSSK2_3	TSSK2	4526.31	3033.81	2975.5	3938.16	2354.88	4112.26	3261.43	6209.51	4586.84	-0.0280002	0.80428	-0.436978	-1.23	2.23	1.81
TSSK2_4	TSSK2	4748.08	5419.85	4169.78	4814.63	5988.52	3236.24	4582.2	4503.53	3520.68	-0.378282	-0.887883	-0.355204	-1.23	2.23	1.81
DGKK_1	DGKK	1279.73	964.668	1204.49	1174.59	726.728	933.947	1482.7	2904.93	1282.91	0.320318	0.361925	-1.17908	0.67	-1.01	5.78
DGKK_2	DGKK	2041.38	3863.33	3659.4	2548.92	2047.42	2533.97	2912.27	3274.76	1681.26	-0.0782375	0.307592	-0.961848	0.67	-1.01	5.78
DGKK_3	DGKK	1630.56	2647.01	2556.99	2235.9	2515.6	745.71	2153.2	2696.16	2108.89	-0.0499188	-1.75422	-0.354418	0.67	-1.01	5.78
DGKK_4	DGKK	3333.84	4427.22	3128.61	3446.26	2396.81	4894.17	3423.37	5207.4	3169.2	-0.500879	1.02995	-0.716445	0.67	-1.01	5.78
BTK_1	BTK	1981.4	2120.4	847.225	2739.72	5883.71	2034.41	1723.07	1473.34	1728.12	-1.32352	-1.53211	0.230112	1.49	3.05	-1.1
BTK_2	BTK	1390.61	1113.79	2138.48	962.926	1663.09	1057.03	1136.06	1604.57	2161.61	0.941101	-0.653856	0.429922	1.49	3.05	-1.1
BTK_3	BTK	4866.24	6305.29	4379.03	5103.8	4863.49	5024.49	4410.15	7867.76	5541.7	-0.525951	0.0469859	-0.505625	1.49	3.05	-1.1
BTK_4	BTK	4742.63	6463.74	4965.97	7292	4681.81	3880.59	5181.86	5255.12	7181.95	-0.380295	-0.270791	0.450653	1.49	3.05	-1.1
DGKE_1	DGKE	439.906	144.467	352.16	429.292	419.266	347.515	546.524	328.072	228.463	1.28549	-0.270791	-0.52205	-0.57	3.49	0.56
DGKE_2	DGKE	3804.65	7288.6	3266.41	3458.18	3682.56	4329.46	3807.96	2934.75	4487.25	-1.15794	0.23348	0.612594	-0.57	3.49	0.56
DGKE_3	DGKE	4669.92	3662.94	3679.82	4307.82	5471.43	2533.97	4531.6	5082.13	4621.99	0.00663143	-1.11052	-0.13692	-0.57	3.49	0.56
DGKE_4	DGKE	1901.41	1491.27	2567.19	1398.18	2704.27	622.632	1189.2	2553	1909.72	0.783648	-2.11879	-0.418831	-0.57	3.49	0.56
PRKAA2_1	PRKAA2	5531.55	4860.62	6349.09	5297.58	3417.02	4242.58	5482.95	5249.15	5114.06	0.385409	0.312204	-0.0376142	-1	1.25	2.1
PRKAA2_2	PRKAA2	9734.29	6347.23	6793.11	8722.97	6729.23	6400.07	10553.5	9203.91	8769.48	0.0979454	-0.0723519	-0.0697562	-1	1.25	2.1
PRKAA2_3	PRKAA2	1277.91	657.092	990.131	1702.26	894.435	637.111	1217.03	1240.71	949.002	0.591523	-0.489431	-0.386682	-1	1.25	2.1
PRKAA2_4	PRKAA2	2450.39	3038.47	2495.74	2474.39	3738.46	2005.45	2342.97	3244.93	2003.45	-0.283876	-0.898515	-0.695703	-1	1.25	2.1
TRIM27_1	TRIM27	2684.88	4627.61	2893.84	2232.91	3018.72	2381.93	2808.53	2797.56	3028.6	-0.677283	-0.341806	0.114484	0.54	2.79	-0.28
TRIM27_2	TRIM27	3115.7	3779.45	5537.59	3544.64	6442.73	5212.73	3175.41	3000.37	2565.82	0.551083	-0.305632	-0.22572	0.54	2.79	-0.28
TRIM27_3	TRIM27	2701.24	2465.26	1250.42	2450.54	3465.94	2106.81	2745.27	1890.89	3116.47	-0.979324	-0.718183	0.720851	0.54	2.79	-0.28
TRIM27_4	TRIM27	2948.46	4087.02	5328.33	2939.46	6247.07	4633.54	3362.64	4264.94	3063.75	0.382634	-0.431065	-0.477225	0.54	2.79	-0.28
BUB1_1	BUB1	2543.1	549.907	301.122	3371.73	1111.06	448.874	2768.04	805.268	796.693	-0.868839	-1.30755	-0.0154451	1.46	1.51	-0.5
BUB1_2	BUB1	3810.1	2292.83	2807.07	3759.29	1746.94	2171.97	3618.19	2254.75	2946.59	0.291935	0.314172	0.38608	1.46	1.51	-0.5
BUB1_3	BUB1	1606.93	899.424	474.65	1633.69	384.328	260.637	1841.99	566.67	468.643	-0.922137	-0.560297	-0.27402	1.46	1.51	-0.5
BUB1_4	BUB1	6047.81	6328.59	5945.89	5962.39	10146.2	9498.75	6236.95	5267.05	5559.28	-0.089992	-0.0951362	0.0779023	1.46	1.51	-0.5
YES1_1	YES1	1481.5	2250.89	1260.63	2539.98	4010.98	2012.69	2031.75	2564.93	1921.44	-0.836351	-0.994828	-0.416733	0.2	1.65	0.46
YES1_2	YES1	1952.31	2535.16	2914.25	2247.82	2264.04	1404.54	1687.65	1843.17	1476.22	0.201046	-0.6888	-0.320275	0.2	1.65	0.46
YES1_3	YES1	532.614	316.896	1117.73	557.483	538.059	485.073	640.142	554.74	1048.59	1.81849	-0.14956	0.918565	0.2	1.65	0.46
YES1_4	YES1	1923.23	1356.13	459.339	1594.94	1488.4	2005.45	1801.51	1544.92	1206.76	-1.56186	0.43017	-0.3564	0.2	1.65	0.46
PIK3CD_1	PIK3CD	3822.82	4776.74	3832.93	3344.9	4660.84	4351.18	3162.76	2803.52	3749.14	-0.317578	-0.0991843	0.419319	1.13	-0.84	2.09
PIK3CD_2	PIK3CD	2683.07	1262.92	1199.39	2417.75	1963.56	1295.94	2502.37	2576.86	1985.87	-0.0744706	-0.599473	-0.375838	1.13	-0.84	2.09
PIK3CD_3	PIK3CD	2452.21	1989.92	1250.42	3288.26	3032.69	3040.76	2312.61	3835.46	1903.86	-0.670293	0.00383178	-1.01047	1.13	-0.84	2.09
PIK3CD_4	PIK3CD	2677.61	3108.37	3480.77	2522.09	2641.38	4886.93	2011.51	2350.19	2015.16	0.163246	0.887639	-0.221879	1.13	-0.84	2.09
PRKX_1	PRKX	4471.78	4865.28	6701.25	4108.08	4409.29	4423.58	4005.31	4545.29	5529.99	0.461907	0.00466987	0.282904	0.13	-0.45	3.34
PRKX_2	PRKX	996.152	1160.4	592.037	959.944	1118.04	673.311	814.726	656.144	468.643	-0.970859	-0.731632	-0.485524	0.13	-0.45	3.34
PRKX_3	PRKX	1081.59	2791.48	3246	1502.52	1774.89	861.548	1348.6	2391.94	831.841	0.217632	-1.04273	-1.5238	0.13	-0.45	3.34
PRKX_4	PRKX	1781.44	2171.67	1827.15	2012.31	1313.7	3257.96	1761.02	2558.96	1845.28	-0.249209	1.31033	-0.471718	0.13	-0.45	3.34
ADRBK1_1	ADRBK1	1870.51	2362.74	3480.77	1708.22	2725.23	2215.41	2148.14	1592.64	2343.21	0.558947	-0.298805	0.557068	-0.05	0.89	1.22
ADRBK1_2	ADRBK1	3659.22	3597.7	4307.58	3932.19	1809.83	2780.12	4339.3	3841.43	2970.02	0.259804	0.619292	-0.371167	-0.05	0.89	1.22
ADRBK1_3	ADRBK1	1488.77	1561.18	796.188	1729.09	1327.68	1194.58	1530.77	2785.63	1956.58	-0.971454	-0.152396	-0.509667	-0.05	0.89	1.22
ADRBK1_4	ADRBK1	3392.01	2488.56	2097.65	4018.65	4423.26	2403.65	3344.93	3775.81	3093.04	-0.24654	-0.879885	-0.28776	-0.05	0.89	1.22
CD2_1	CD2	3042.99	5573.63	5751.95	3476.07	3291.24	2968.36	3522.04	5064.24	3005.17	0.0454316	-0.148966	-0.752898	-1.66	1.14	4.36
CD2_2	CD2	11152.2	12377.6	10794.5	9411.63	10279	8267.97	9091.02	12079	12952.1	-0.197436	-0.314097	0.100685	-1.66	1.14	4.36
CD2_3	CD2	2470.38	1020.59	1776.11	2161.37	3207.39	3583.75	2945.16	1962.47	1195.04	0.799318	0.160072	-0.715611	-1.66	1.14	4.36
CD2_4	CD2	1514.22	1123.12	1689.35	1603.88	2424.76	1723.1	1599.09	2278.61	937.286	0.58896	-0.492837	-1.28159	-1.66	1.14	4.36
PRKAR2A_1	PRKAR2A	2264.97	2027.2	1699.55	1827.47	2899.93	4039.87	1915.36	2952.65	3134.05	-0.254332	0.478291	0.0860181	3.07	-3.74	3.9
PRKAR2A_2	PRKAR2A	3548.34	6379.85	3118.4	3860.65	1215.87	2157.49	3539.76	3561.07	3356.65	-1.03272	0.827363	-0.0852881	3.07	-3.74	3.9
PRKAR2A_3	PRKAR2A	1381.52	1947.98	1321.88	1520.41	768.655	1006.35	1432.1	2105.63	820.125	-0.559389	0.388719	-1.36033	3.07	-3.74	3.9
PRKAR2A_4	PRKAR2A	1637.83	3047.79	2577.4	2158.38	1111.06	2258.85	2077.3	3107.74	1487.94	-0.241846	1.02366	-1.06255	3.07	-3.74	3.9
CDK2_1	CDK2	2332.23	2847.4	4052.39	2528.05	3822.31	1592.78	2434.06	1002.11	896.279	0.509128	-1.2629	-0.161022	-1.83	1.3	3.62
CDK2_2	CDK2	4604.48	3798.09	5180.32	3216.71	3340.16	3924.03	4521.48	2672.3	2056.17	0.447769	0.23242	-0.37812	-1.83	1.3	3.62
CDK2_3	CDK2	2534.01	2991.87	4251.44	2331.29	2396.81	2780.12	2995.76	2743.88	2337.36	0.506905	0.214035	-0.231337	-1.83	1.3	3.62
CDK2_4	CDK2	1034.33	2204.29	1485.2	1744	3053.66	2367.45	2385.98	1509.13	544.797	-0.56966	-0.367205	-1.46993	-1.83	1.3	3.62
NME7_1	NME7	3662.86	4837.32	4404.55	4942.82	4590.97	6110.48	4544.25	7116.18	6232.95	-0.135212	0.412487	-0.191188	-0.43	0.71	1.88
NME7_2	NME7	1710.55	3290.12	4690.36	2319.37	3431	3576.51	2089.95	3596.86	1815.99	0.511558	0.0599255	-0.985982	-0.43	0.71	1.88
NME7_3	NME7	4955.31	7479.67	7813.87	5658.31	11543.8	5907.76	5105.95	4760.03	6514.14	0.0630625	-0.966435	0.452604	-0.43	0.71	1.88
NME7_4	NME7	3542.88	4930.52	4271.85	4394.28	4646.87	5024.49	3623.25	5070.2	4129.91	-0.206879	0.112719	-0.295932	-0.43	0.71	1.88
GUCY2C_1	GUCY2C	349.017	396.12	530.792	760.204	370.352	376.475	420.014	560.705	333.908	0.42221	0.0236568	-0.747791	-1.03	2.5	1.08
GUCY2C_2	GUCY2C	1803.25	1836.13	1959.85	1931.81	5163.96	477.834	1890.06	1908.78	2032.74	0.0940722	-3.4339	0.0907714	-1.03	2.5	1.08
GUCY2C_3	GUCY2C	4653.56	3709.54	4649.53	4999.46	2571.5	4611.82	3914.23	3167.39	4170.92	0.325844	0.842725	0.397073	-1.03	2.5	1.08
GUCY2C_4	GUCY2C	2599.45	3378.67	3235.79	3204.78	4297.48	3098.68	2633.94	2678.26	1880.43	-0.0623367	-0.471838	-0.510234	-1.03	2.5	1.08
UCK1_1	UCK1	314.479	382.139	35.7264	158.003	496.132	173.758	399.772	351.932	193.315	-3.41904	-1.51365	-0.864341	1.87	1.53	-0.88
UCK1_2	UCK1	2726.69	2083.12	2296.7	2143.48	1579.24	2678.76	2563.1	2946.68	3093.04	0.140812	0.76234	0.0699346	1.87	1.53	-0.88
UCK1_3	UCK1	3157.51	1542.54	3450.15	3392.6	3458.95	2396.41	4217.85	1634.4	3104.76	1.16135	-0.52946	0.925724	1.87	1.53	-0.88
UCK1_4	UCK1	5277.06	4851.3	3521.6	4409.19	4681.81	3844.39	4324.12	3853.36	4077.19	-0.46214	-0.284312	0.0814608	1.87	1.53	-0.88
CALM1_1	CALM1	2392.22	1123.12	4205.5	2516.13	3144.5	2628.08	2664.31	2093.7	2032.74	1.90477	-0.258818	-0.0426277	-0.71	2.86	0.8
CALM1_2	CALM1	1732.36	1673.02	877.848	1910.95	2557.53	2287.81	1705.36	2081.77	1054.45	-0.930414	-0.160782	-0.981322	-0.71	2.86	0.8
CALM1_3	CALM1	3821.01	3616.34	2015.99	2143.48	11529.8	4713.18	2484.66	2833.35	3239.49	-0.843043	-1.2906	0.19326	-0.71	2.86	0.8
CALM1_4	CALM1	2206.8	2852.06	2352.84	2024.23	1698.03	1781.02	2426.47	1986.33	2290.49	-0.277603	0.0688395	0.205554	-0.71	2.86	0.8
PPIP5K2_1	PPIP5K2	3446.54	3443.91	2924.46	3109.39	2571.5	2114.05	3408.19	3203.18	2296.35	-0.235878	-0.2826	-0.480161	1.54	1.14	-0.35
PPIP5K2_2	PPIP5K2	699.851	913.405	1592.38	795.979	691.79	441.634	1090.52	1312.29	1200.9	0.801854	-0.647482	-0.127972	1.54	1.14	-0.35
PPIP5K2_3	PPIP5K2	2310.42	1276.9	908.471	2891.76	2774.15	1759.3	1740.78	2105.63	2044.45	-0.491137	-0.657045	-0.0425335	1.54	1.14	-0.35
PPIP5K2_4	PPIP5K2	5080.74	8202	4067.7	4945.8	3633.64	4713.18	6431.78	2928.79	4856.31	-1.01176	0.375283	0.729557	1.54	1.14	-0.35
PLAU_1	PLAU	1735.99	2027.2	1852.67	1818.53	894.435	2048.89	1844.52	1950.54	1458.65	-0.129884	1.1958	-0.419237	1.43	-1.95	4.32
PLAU_2	PLAU	2488.56	4622.95	2296.7	2423.71	1935.61	4648.02	3339.87	5040.38	3128.19	-1.00925	1.26382	-0.688204	1.43	-1.95	4.32
PLAU_3	PLAU	1390.61	442.722	898.263	1562.15	3004.74	1238.02	1416.91	1449.48	814.267	1.02074	-1.2792	-0.831964	1.43	-1.95	4.32
PLAU_4	PLAU	2786.68	4175.57	3092.88	3019.95	2830.05	2027.17	2904.67	3447.74	2454.52	-0.433019	-0.481358	-0.490212	1.43	-1.95	4.32
CKM_1	CKM	4949.86	5443.15	6839.05	5321.43	7106.57	7587.42	5520.91	8559.7	5383.53	0.329354	0.0944565	-0.669006	3.87	-1.67	1.19
CKM_2	CKM	3135.7	6920.44	2357.94	2727.79	2229.1	3373.79	2477.07	3048.09	3913.17	-1.55334	0.597911	0.360433	3.87	-1.67	1.19
CKM_3	CKM	265.398	475.343	117.387	372.649	524.083	209.957	587.007	662.109	410.062	-2.0177	-1.3197	-0.691225	3.87	-1.67	1.19
CKM_4	CKM	3837.37	3588.38	3424.63	3297.2	3424.01	6689.67	2818.65	3972.65	4704	-0.0673842	0.966249	0.243786	3.87	-1.67	1.19
ABL2_1	ABL2	4131.85	6179.46	3970.73	3565.51	6617.42	7160.26	3805.43	3811.6	3011.03	-0.638077	0.113744	-0.34014	-0.52	1.22	1.29
ABL2_2	ABL2	1272.46	2665.65	852.329	1049.38	1027.2	419.914	1282.81	733.688	1036.87	-1.64501	-1.29055	0.498999	-0.52	1.22	1.29
ABL2_3	ABL2	3006.63	1430.69	3991.15	2086.84	4877.47	3757.51	2545.39	3471.6	2606.83	1.48009	-0.376355	-0.413306	-0.52	1.22	1.29
ABL2_4	ABL2	2263.16	3420.61	4527.04	2823.19	2082.36	2541.21	2628.88	2493.35	2038.6	0.404316	0.287296	-0.290508	-0.52	1.22	1.29
MAP3K2_1	MAP3K2	1554.22	1081.17	2204.83	1126.89	894.435	1752.06	1581.38	1079.66	1370.78	1.02807	0.970001	0.344427	1.56	-1.25	1.99
MAP3K2_2	MAP3K2	1452.42	880.783	1000.34	2244.84	2110.31	2381.93	2671.9	2451.59	2847.01	0.183629	0.174677	0.215726	1.56	-1.25	1.99
MAP3K2_3	MAP3K2	987.063	862.142	423.613	1138.82	412.279	564.712	981.719	680.004	521.365	-1.02518	0.453897	-0.383249	1.56	-1.25	1.99
MAP3K2_4	MAP3K2	752.567	1700.98	336.849	825.791	754.68	477.834	650.263	1181.06	392.488	-2.3362	-0.659356	-1.58936	1.56	-1.25	1.99
EIF2AK1_1	EIF2AK1	563.517	153.788	505.273	471.029	216.621	579.192	506.041	184.913	175.741	1.71612	1.41887	-0.073398	-0.52	-0.11	3.62
EIF2AK1_2	EIF2AK1	4053.68	4128.96	2286.49	3738.42	3913.15	3409.99	4349.42	4676.52	2934.88	-0.852646	-0.198562	-0.672135	-0.52	-0.11	3.62
EIF2AK1_3	EIF2AK1	1216.11	1509.91	1270.84	1281.91	908.411	1071.51	1105.7	1521.06	562.371	-0.248687	0.238223	-1.43548	-0.52	-0.11	3.62
EIF2AK1_4	EIF2AK1	5913.29	4194.21	4981.28	5357.21	5722.99	3554.79	5207.16	6644.95	6719.17	0.248118	-0.687003	0.0160238	-0.52	-0.11	3.62
DGKQ_1	DGKQ	4309.99	3527.79	3480.77	5142.56	7050.66	9969.35	3608.07	5070.2	4926.61	-0.0193601	0.49974	-0.0414494	0.29	-0.61	2.89
DGKQ_2	DGKQ	5902.38	11319.7	6129.62	6633.16	7966.06	9013.68	6545.64	6871.62	6865.62	-0.884965	0.178249	-0.00126046	0.29	-0.61	2.89
DGKQ_3	DGKQ	2404.94	1183.7	2511.05	2569.79	4521.09	4126.74	3061.55	3358.26	1400.07	1.08499	-0.131666	-1.26222	0.29	-0.61	2.89
DGKQ_4	DGKQ	5217.07	6305.29	5450.82	5282.68	6309.96	5415.45	5394.4	4801.78	3848.73	-0.210089	-0.22055	-0.319188	0.29	-0.61	2.89
MAP4K5_1	MAP4K5	2721.24	3150.32	5328.33	3112.37	3004.74	2736.68	3592.89	2338.26	2876.3	0.758188	-0.134813	0.298777	-1.07	4.28	0.78
MAP4K5_2	MAP4K5	5255.25	5056.35	6047.96	5688.12	8189.67	4619.06	5857.42	6633.02	6320.82	0.258354	-0.826207	-0.0695542	-1.07	4.28	0.78
MAP4K5_3	MAP4K5	2681.25	3057.11	3567.53	3476.07	3458.95	3344.84	2413.81	4819.68	3690.56	0.222758	-0.0483982	-0.385096	-1.07	4.28	0.78
MAP4K5_4	MAP4K5	5037.11	6995	4516.83	4599.98	8888.45	2787.36	4470.87	4509.5	3913.17	-0.631013	-1.67303	-0.20463	-1.07	4.28	0.78
FGFR2_1	FGFR2	1708.73	5014.41	2322.21	1675.43	3151.49	2562.93	2165.85	1288.43	1189.18	-1.11058	-0.298241	-0.115644	1.82	1.34	-0.84
FGFR2_2	FGFR2	6467.72	8309.19	5251.78	5509.25	5338.66	5770.2	5123.66	4801.78	6391.12	-0.661902	0.112145	0.412498	1.82	1.34	-0.84
FGFR2_3	FGFR2	1383.34	1989.92	1076.89	1571.09	1914.65	2150.25	1675	1861.06	1669.54	-0.885832	0.167425	-0.156676	1.82	1.34	-0.84
FGFR2_4	FGFR2	3721.03	2003.9	4394.34	3890.46	4031.95	2019.93	4126.76	3913	4516.55	1.13284	-0.997169	0.206943	1.82	1.34	-0.84
MAPK10_1	MAPK10	2281.33	2059.82	1265.73	3028.89	2361.87	4257.06	3016	4229.15	2144.04	-0.702545	0.84993	-0.980034	1.7	-1.49	2.17
MAPK10_2	MAPK10	1945.04	1980.6	1541.34	2888.78	1949.59	1896.85	2231.64	2171.24	2548.25	-0.361753	-0.0395608	0.230985	1.7	-1.49	2.17
MAPK10_3	MAPK10	2175.9	2549.15	2516.16	2107.7	1243.82	1317.66	1753.43	1777.55	1523.09	-0.0187917	0.0831987	-0.222893	1.7	-1.49	2.17
MAPK10_4	MAPK10	5793.31	6664.13	5736.63	5974.31	5799.85	5734	6578.53	8112.33	7047.22	-0.216212	-0.0164734	-0.203062	1.7	-1.49	2.17
MAP4K2_1	MAP4K2	5093.46	7605.49	3587.95	4918.97	5667.08	6443.51	5348.85	4742.13	5729.16	-1.08388	0.185241	0.272787	4.31	-4.06	2.84
MAP4K2_2	MAP4K2	1477.87	2008.56	3016.33	1660.52	1621.16	3598.23	1386.55	5040.38	1499.66	0.586632	1.15026	-1.7489	4.31	-4.06	2.84
MAP4K2_3	MAP4K2	4962.58	5056.35	2153.79	3297.2	3731.47	5560.25	3919.29	6078.28	4780.16	-1.23122	0.575404	-0.346605	4.31	-4.06	2.84
MAP4K2_4	MAP4K2	3924.62	4576.35	2225.24	4275.03	3088.6	4199.14	3542.29	4312.66	4844.6	-1.04023	0.443144	0.167799	4.31	-4.06	2.84
NUAK2_1	NUAK2	2855.76	3350.71	3200.06	3502.9	4576.99	4119.5	3165.29	1717.9	1915.58	-0.0663648	-0.151929	0.15713	2.72	-0.72	0.6
NUAK2_2	NUAK2	2593.99	2539.83	3057.16	2680.09	2809.08	3301.4	2077.3	5117.92	3069.61	0.267461	0.232976	-0.737503	2.72	-0.72	0.6
NUAK2_3	NUAK2	2215.89	1896.71	285.811	2650.28	1893.69	1998.21	2522.61	2201.07	2378.36	-2.73037	0.0775129	0.111767	2.72	-0.72	0.6
NUAK2_4	NUAK2	5909.65	6044.32	5261.98	5014.37	4744.7	5741.24	5746.09	4103.88	4663	-0.199973	0.275047	0.184268	2.72	-0.72	0.6
FGR_1	FGR	2419.49	2959.25	1980.26	2271.67	2229.1	1744.82	2353.09	3227.04	2823.57	-0.579538	-0.353386	-0.192688	1.19	0.84	0.08
FGR_2	FGR	3310.21	3555.76	2679.48	3416.45	4220.62	2975.6	3420.84	3429.84	2706.41	-0.408204	-0.504273	-0.341761	1.19	0.84	0.08
FGR_3	FGR	4333.62	3607.02	3450.15	4674.51	4416.27	4372.9	5396.93	5833.72	7158.52	-0.0641488	-0.0142385	0.295246	1.19	0.84	0.08
FGR_4	FGR	5711.51	6789.95	7936.36	5843.14	5995.51	7008.23	5622.11	5982.84	6783.6	0.225075	0.225167	0.181221	1.19	0.84	0.08
FGFRL1_1	FGFRL1	4631.74	8290.55	5981.62	5079.95	4828.55	7500.54	4458.22	5517.58	5676.44	-0.470932	0.635404	0.040951	1.57	-1.91	2.81
FGFRL1_2	FGFRL1	974.338	699.034	653.282	953.982	719.741	745.71	974.129	2093.7	1136.46	-0.0976572	0.0511375	-0.881507	1.57	-1.91	2.81
FGFRL1_3	FGFRL1	2264.97	1892.05	1367.81	2715.87	2571.5	2280.57	1763.55	1497.2	1370.78	-0.468085	-0.173216	-0.127271	1.57	-1.91	2.81
FGFRL1_4	FGFRL1	3317.48	2674.97	2587.61	2817.23	2976.79	4300.5	3420.84	3716.16	2261.2	-0.0479035	0.530747	-0.716724	1.57	-1.91	2.81
CLK3_1	CLK3	2177.72	2903.32	3674.71	3011.01	2110.31	2425.37	2644.06	2618.61	2050.31	0.339926	0.20075	-0.352958	-0.58	-0.29	4.68
CLK3_2	CLK3	1232.47	1617.1	1413.74	1335.57	1467.43	847.069	986.78	2803.52	1786.7	-0.193888	-0.792743	-0.649944	-0.58	-0.29	4.68
CLK3_3	CLK3	3032.08	4096.34	3633.88	3640.04	4772.65	6284.24	3258.9	6740.39	2911.44	-0.172824	0.396947	-1.2111	-0.58	-0.29	4.68
CLK3_4	CLK3	7091.22	7889.77	9707.37	6707.69	7148.49	7239.9	6786.01	8553.73	7498.29	0.299097	0.0183314	-0.189994	-0.58	-0.29	4.68
TEC_1	TEC	1928.68	1491.27	1714.87	1111.99	1118.04	1896.85	1464.99	2940.72	978.292	0.201551	0.762632	-1.58783	1.23	0.57	0.26
TEC_2	TEC	4355.44	5345.28	4858.79	5005.42	9685.05	5734	4711.24	3549.14	3491.39	-0.13767	-0.756217	-0.0236696	1.23	0.57	0.26
TEC_3	TEC	6556.79	6720.05	3730.85	5282.68	5415.52	5198.25	6826.49	4974.77	7088.22	-0.848966	-0.059075	0.510795	1.23	0.57	0.26
TEC_4	TEC	1272.46	1398.07	1541.34	1141.8	1607.19	1549.34	1470.05	608.425	1025.16	0.140748	-0.0528856	0.752693	1.23	0.57	0.26
MAPK15_1	MAPK15	1652.38	2078.46	1286.15	1770.83	1935.61	1896.85	1791.38	858.952	1130.6	-0.692458	-0.0291817	0.39644	1.5	0.78	-0.19
MAPK15_2	MAPK15	2308.6	1593.8	1025.86	2456.5	2082.36	1223.54	2712.38	1240.71	1733.98	-0.635639	-0.767152	0.482921	1.5	0.78	-0.19
MAPK15_3	MAPK15	4597.2	1971.28	1827.15	3013.99	2550.54	1933.05	3091.91	2344.22	1757.41	-0.109537	-0.399919	-0.415659	1.5	0.78	-0.19
MAPK15_4	MAPK15	2779.41	1430.69	1531.13	2611.53	1355.63	1824.46	2231.64	3131.6	2595.11	0.0978853	0.428505	-0.271103	1.5	0.78	-0.19
TYK2_1	TYK2	3664.68	4776.74	3092.88	4069.33	3179.44	1846.18	3223.48	2123.52	1862.86	-0.627073	-0.784232	-0.188943	0.11	-0.16	2.04
TYK2_2	TYK2	1634.2	950.687	1765.9	2289.56	1746.94	1534.86	1852.11	1383.87	1505.52	0.893364	-0.186726	0.121551	0.11	-0.16	2.04
TYK2_3	TYK2	4159.12	5233.44	7129.96	5494.34	5094.09	5444.41	4420.27	5642.84	3772.57	0.446136	0.0959513	-0.580872	0.11	-0.16	2.04
TYK2_4	TYK2	2981.18	2642.35	1362.71	2143.48	2005.49	3323.12	3537.23	3531.25	2788.42	-0.955348	0.728581	-0.340728	0.11	-0.16	2.04
ABL1_1	ABL1	1959.58	2521.18	944.197	1693.32	2892.94	2367.45	1452.34	1938.61	1845.28	-1.41694	-0.289203	-0.0711802	1.87	-1.82	2.22
ABL1_2	ABL1	3613.78	3257.5	2521.26	3005.04	3158.47	3178.32	2886.96	2749.84	2243.63	-0.36962	0.00903567	-0.293515	1.87	-1.82	2.22
ABL1_3	ABL1	4291.82	3457.89	2853.01	4319.75	6037.44	5516.81	4364.6	5535.47	2987.6	-0.277409	-0.130103	-0.88972	1.87	-1.82	2.22
ABL1_4	ABL1	2350.41	2628.37	3317.45	3049.76	2899.93	7326.78	2995.76	3578.97	3895.59	0.335906	1.33716	0.1223	1.87	-1.82	2.22
DCLK2_1	DCLK2	4193.65	4804.7	6900.29	4221.37	4339.41	3366.55	3964.83	4169.5	3426.95	0.522212	-0.366225	-0.282948	-2.15	4.05	1.37
DCLK2_2	DCLK2	1410.61	1248.94	2949.98	1940.76	1858.75	1390.06	1745.84	1980.36	1136.46	1.24	-0.419182	-0.801219	-2.15	4.05	1.37
DCLK2_3	DCLK2	1732.36	3639.64	1367.81	1717.17	3109.56	702.271	1510.53	1652.29	2319.78	-1.41193	-2.14661	0.489522	-2.15	4.05	1.37
DCLK2_4	DCLK2	1299.72	857.482	1449.47	1013.61	1215.87	608.152	1093.05	1306.32	1048.59	0.757347	-0.999489	-0.317064	-2.15	4.05	1.37
RBKS_1	RBKS	2324.96	2954.59	2638.65	2477.37	3347.14	2381.93	2550.45	3280.72	2290.49	-0.163157	-0.490801	-0.518355	2.44	-1.63	1.46
RBKS_2	RBKS	1376.07	1575.16	1286.15	2113.67	2215.12	3612.71	2580.81	4455.81	2026.88	-0.292438	0.705694	-1.13643	2.44	-1.63	1.46
RBKS_3	RBKS	4784.44	5275.38	4746.5	4501.6	3815.32	5089.65	5432.35	3095.81	4516.55	-0.15241	0.415761	0.544904	2.44	-1.63	1.46
RBKS_4	RBKS	1446.97	2358.08	785.98	1457.8	789.618	1057.03	1647.16	1491.24	1786.7	-1.58505	0.420783	0.260789	2.44	-1.63	1.46
DGKB_1	DGKB	3810.1	5359.26	3419.52	2593.64	1830.8	2910.44	3385.41	5726.35	1815.99	-0.648239	0.668766	-1.65686	0.5	-1.26	4.04
DGKB_2	DGKB	4104.58	3299.44	4935.34	4889.16	4744.7	4293.26	3709.28	5100.03	3040.32	0.580928	-0.144242	-0.746282	0.5	-1.26	4.04
DGKB_3	DGKB	5524.28	6473.06	4828.16	6296.28	6848.02	6762.07	6839.14	8004.96	8306.69	-0.422973	-0.0182217	0.0533806	0.5	-1.26	4.04
DGKB_4	DGKB	4239.1	4124.3	4613.81	3964.99	3060.64	3800.95	5151.5	4777.92	5436.26	0.161807	0.312524	0.18623	0.5	-1.26	4.04
STK33_1	STK33	4099.13	7927.05	4501.52	5130.63	3319.19	5835.36	3858.56	3203.18	5172.65	-0.816371	0.81399	0.691399	2.04	0.69	-0.47
STK33_2	STK33	245.402	391.459	428.716	816.847	901.423	926.708	746.41	465.266	497.933	0.131161	0.0399102	0.0978964	2.04	0.69	-0.47
STK33_3	STK33	1645.1	1467.97	969.716	1591.96	2229.1	1013.59	1472.58	2875.1	1692.97	-0.598191	-1.13699	-0.764056	2.04	0.69	-0.47
STK33_4	STK33	3233.86	2013.22	1883.29	2736.74	3102.57	1592.78	2580.81	2254.75	2472.09	-0.096249	-0.961919	0.132764	2.04	0.69	-0.47
SIK3_1	SIK3	3213.86	3676.92	4455.59	3148.14	5080.11	5936.72	3253.84	3549.14	5524.13	0.277118	0.224806	0.638276	1.83	0.45	-0.15
SIK3_2	SIK3	3213.86	3015.17	2888.73	3687.74	5045.17	4481.5	2960.34	2976.51	2249.49	-0.0618022	-0.170922	-0.404026	1.83	0.45	-0.15
SIK3_3	SIK3	4477.23	5550.33	4353.51	4680.47	6827.05	5741.24	4139.41	5332.66	3046.18	-0.350394	-0.2499	-0.807856	1.83	0.45	-0.15
SIK3_4	SIK3	1815.98	3015.17	1041.17	1216.33	1229.85	1143.9	1897.65	870.882	1423.5	-1.53404	-0.104513	0.708896	1.83	0.45	-0.15
TRPM7_1	TRPM7	2966.64	3676.92	3695.13	4018.65	5499.38	2830.8	3405.66	2833.35	2934.88	0.00712588	-0.958058	0.0507908	1.7	2.99	-1.89
TRPM7_2	TRPM7	1999.57	2269.53	928.886	2268.69	1376.59	1100.47	1816.69	1109.48	1581.67	-1.28882	-0.322987	0.511564	1.7	2.99	-1.89
TRPM7_3	TRPM7	1946.86	1137.1	837.018	2799.34	2145.25	1817.22	2828.77	1389.83	1054.45	-0.442024	-0.239414	-0.398425	1.7	2.99	-1.89
TRPM7_4	TRPM7	2224.98	1584.48	1587.27	2492.28	3004.74	1809.98	2719.97	1431.59	2454.52	0.00254132	-0.731271	0.777824	1.7	2.99	-1.89
NRBP1_1	NRBP1	3624.68	2465.26	2485.53	3169.01	3458.95	1694.14	4053.39	3065.98	4100.62	0.0118155	-1.02978	0.419494	2.34	0.62	-0.67
NRBP1_2	NRBP1	3453.81	4296.73	3720.65	4191.56	4716.75	2714.96	4612.56	3978.62	3690.56	-0.207686	-0.796859	-0.108427	2.34	0.62	-0.67
NRBP1_3	NRBP1	1979.58	1048.55	132.698	2286.58	349.389	1035.31	1725.6	668.074	667.816	-2.98218	1.56715	-0.000557218	2.34	0.62	-0.67
NRBP1_4	NRBP1	1403.34	237.672	454.235	1490.6	90.8411	115.838	2026.69	447.371	451.069	0.93447	0.350698	0.0118755	2.34	0.62	-0.67
TNNI3K_1	TNNI3K	2130.46	1253.6	1158.56	2009.32	2305.97	1527.62	2530.2	805.268	1628.53	-0.113752	-0.594086	1.01603	0.76	2.85	-0.9
TNNI3K_2	TNNI3K	548.974	582.529	280.707	316.007	146.743	57.9192	392.182	453.336	193.315	-1.05326	-1.34118	-1.22963	0.76	2.85	-0.9
TNNI3K_3	TNNI3K	3811.92	2838.08	2562.09	3040.82	3864.24	4532.18	3390.47	4724.24	3936.6	-0.147593	0.230021	-0.263132	0.76	2.85	-0.9
TNNI3K_4	TNNI3K	3144.79	3569.74	4567.87	3338.94	4332.42	2171.97	2603.58	1861.06	3110.62	0.355705	-0.996168	0.741074	0.76	2.85	-0.9
ETNK1_1	ETNK1	2152.27	1481.95	985.027	1559.16	1809.83	1534.86	1816.69	3364.23	3913.17	-0.589264	-0.23775	0.218061	5.22	0.51	-1.25
ETNK1_2	ETNK1	4699	6659.47	6604.27	5589.74	5415.52	7420.9	4572.08	4390.2	6578.57	-0.0120068	0.454493	0.583488	5.22	0.51	-1.25
ETNK1_3	ETNK1	832.55	535.926	25.5188	569.408	1180.93	1353.86	984.249	930.532	949.002	-4.3924	0.197153	0.0283555	5.22	0.51	-1.25
ETNK1_4	ETNK1	3306.57	3765.47	3052.05	3195.84	8678.81	5357.53	3974.95	3984.58	3391.8	-0.303048	-0.69593	-0.232377	5.22	0.51	-1.25
MAP2K4_1	MAP2K4	3853.73	2595.75	2796.86	3956.04	2005.49	3641.67	3243.72	3394.05	2583.39	0.10766	0.860645	-0.393742	1.22	-0.9	1.46
MAP2K4_2	MAP2K4	3461.08	4581.01	2000.68	2683.07	2285	1962.01	3468.91	2493.35	3450.38	-1.19518	-0.21986	0.468672	1.22	-0.9	1.46
MAP2K4_3	MAP2K4	2773.96	2167.01	1633.21	2954.36	2166.21	1730.34	2879.37	5237.22	2847.01	-0.407997	-0.32412	-0.879357	1.22	-0.9	1.46
MAP2K4_4	MAP2K4	2290.42	2092.44	3072.47	1991.44	2110.31	2295.05	2289.83	2708.09	2847.01	0.55421	0.121072	0.0721717	1.22	-0.9	1.46
SYK_1	SYK	1779.62	3476.53	2363.04	1588.98	908.411	1390.06	1305.59	1723.87	843.557	-0.557002	0.613732	-1.03109	1.12	-1.67	2.74
SYK_2	SYK	1390.61	1770.89	1658.72	1308.74	1104.07	1375.58	867.86	1079.66	1306.34	-0.0943982	0.317212	0.274962	1.12	-1.67	2.74
SYK_3	SYK	4131.85	3001.19	3399.11	4787.8	3417.02	3829.91	4028.09	5595.12	4065.48	0.179623	0.164571	-0.460745	1.12	-1.67	2.74
SYK_4	SYK	1377.89	2111.08	1689.35	1711.21	1600.2	1969.25	1444.75	1825.27	1394.21	-0.321518	0.299397	-0.388662	1.12	-1.67	2.74
ROR1_1	ROR1	5093.46	3066.43	2904.04	5467.51	4031.95	4307.74	5126.19	5070.2	4739.15	-0.0784974	0.0954558	-0.0974154	-0.75	1.2	1.24
ROR1_2	ROR1	2643.07	3080.41	2322.21	2274.65	2110.31	1969.25	3008.41	2654.4	2993.46	-0.407622	-0.0998044	0.173426	-0.75	1.2	1.24
ROR1_3	ROR1	587.148	200.39	755.358	426.311	950.337	716.75	657.853	894.742	287.044	1.91435	-0.406969	-1.6402	-0.75	1.2	1.24
ROR1_4	ROR1	2783.04	2870.7	2424.29	2575.75	4590.97	3200.04	2831.3	2022.12	2958.31	-0.243841	-0.52071	0.548906	-0.75	1.2	1.24
WEE2_1	WEE2	2846.67	3681.58	3210.27	3353.84	1851.76	2244.37	2978.05	3722.13	2817.71	-0.197631	0.277413	-0.401601	1	-0.24	1.05
WEE2_2	WEE2	10161.5	15942.6	15239.8	11131.8	12955.3	9991.07	8931.62	10015.1	10345.3	-0.0650425	-0.374835	0.0467908	1	-0.24	1.05
WEE2_3	WEE2	3404.73	3793.43	3184.75	3163.05	2976.79	3330.36	4443.04	4008.44	4088.91	-0.252321	0.161918	0.0286735	1	-0.24	1.05
WEE2_4	WEE2	2379.49	2241.57	2102.75	2528.05	2340.9	2664.28	2363.21	2487.38	2144.04	-0.0922311	0.186682	-0.214296	1	-0.24	1.05
PTK2B_1	PTK2B	4217.29	8355.79	6629.79	5893.82	4185.68	2736.68	5194.51	4384.24	5395.25	-0.333813	-0.613032	0.299365	-1.49	2.58	1.12
PTK2B_2	PTK2B	2706.7	2665.65	3470.56	2229.93	2948.84	1455.22	2611.17	3823.53	3901.45	0.380681	-1.01891	0.0291055	-1.49	2.58	1.12
PTK2B_3	PTK2B	4024.6	3686.24	4557.66	4799.72	4507.11	2316.77	3238.66	5267.05	3801.86	0.306144	-0.96009	-0.470287	-1.49	2.58	1.12
PTK2B_4	PTK2B	1723.27	2949.93	4256.54	1496.56	2403.79	3366.55	1687.65	2451.59	1786.7	0.529003	0.48596	-0.456421	-1.49	2.58	1.12
MET_1	MET	6802.19	7726.66	6303.15	6436.4	8343.4	7572.94	6037.07	4903.19	4768.44	-0.293771	-0.139782	-0.0402019	0.19	3.29	-0.64
MET_2	MET	2850.3	1137.1	1306.56	2295.52	2990.77	3641.67	2909.73	2869.14	2864.58	0.200424	0.284085	-0.00229474	0.19	3.29	-0.64
MET_3	MET	945.254	1542.54	1520.92	1317.69	1816.82	441.634	1044.97	894.742	978.292	-0.0203574	-2.04049	0.128793	0.19	3.29	-0.64
MET_4	MET	4600.84	4911.88	5159.91	3890.46	8615.92	4691.46	3716.87	3501.42	4176.78	0.0710696	-0.87697	0.254449	0.19	3.29	-0.64
HK1_1	HK1	3953.71	4767.41	6272.53	3696.68	5108.06	5212.73	3223.48	4014.41	4416.96	0.39584	0.029263	0.137866	-1.71	1.64	1.8
HK1_2	HK1	7471.14	5825.29	7645.44	8505.35	12005	7362.98	9220.06	7921.45	6701.59	0.392271	-0.705273	-0.24126	-1.71	1.64	1.8
HK1_3	HK1	3330.2	2344.1	3327.66	2712.89	4017.97	3554.79	3109.62	3268.79	2185.05	0.505475	-0.176701	-0.581093	-1.71	1.64	1.8
HK1_4	HK1	2059.56	2525.84	1959.85	2381.97	2718.24	2577.41	1847.05	1527.03	1218.47	-0.366025	-0.0767554	-0.325653	-1.71	1.64	1.8
DGKI_1	DGKI	2517.65	2824.1	2934.67	2954.36	2466.68	1918.57	2429	1843.17	3034.46	0.0554056	-0.362538	0.719253	3.67	0.86	-1.58
DGKI_2	DGKI	3659.22	6053.64	3011.22	4644.7	3158.47	3113.16	3678.92	4604.94	3661.27	-1.00745	-0.0208486	-0.330837	3.67	0.86	-1.58
DGKI_3	DGKI	977.974	591.849	56.1414	1070.25	1111.06	666.071	1363.78	566.67	907.995	-3.39809	-0.738184	0.680176	3.67	0.86	-1.58
DGKI_4	DGKI	4753.54	2204.29	3526.7	5166.41	4828.55	5495.09	4217.85	3364.23	3122.33	0.678007	0.186552	-0.107652	3.67	0.86	-1.58
GK_1	GK	952.525	4879.26	2077.23	1144.78	1956.58	2577.41	1401.73	1270.53	866.989	-1.232	0.397588	-0.551349	1.12	-0.49	1.09
GK_2	GK	5315.23	4478.48	5614.14	4525.45	6994.76	5393.73	5766.34	3071.95	3907.31	0.326057	-0.374992	0.347022	1.12	-0.49	1.09
GK_3	GK	3259.31	3532.45	3215.37	3771.21	4164.71	3467.91	2985.64	3364.23	2981.74	-0.135685	-0.264149	-0.174122	1.12	-0.49	1.09
GK_4	GK	5080.74	7899.09	9100.02	6197.9	6505.62	9607.35	4802.33	7324.95	5957.62	0.204183	0.562453	-0.298083	1.12	-0.49	1.09
BRDT_1	BRDT	2095.92	2423.32	1929.22	2057.02	2795.11	2751.16	1755.96	2451.59	2067.89	-0.328964	-0.0228631	-0.245563	1.22	0.15	0.48
BRDT_2	BRDT	3871.9	5294.02	3327.66	3699.66	4458.2	3019.04	3299.39	3274.76	3409.38	-0.669857	-0.562372	0.0581207	1.22	0.15	0.48
BRDT_3	BRDT	3130.24	4180.23	2419.19	2984.17	4339.41	5154.81	3157.69	3722.13	2741.56	-0.789059	0.248421	-0.44113	1.22	0.15	0.48
BRDT_4	BRDT	610.779	149.127	459.339	1001.68	482.156	608.152	708.457	489.126	685.39	1.62301	0.33493	0.48672	1.22	0.15	0.48
DCK_1	DCK	1156.12	601.17	928.886	1207.38	1006.24	1093.23	928.585	2183.17	1698.83	0.627729	0.119617	-0.361883	-0.51	-0.36	3.04
DCK_2	DCK	3406.55	2614.39	3128.61	4009.71	4437.24	6588.31	3079.26	4348.45	3696.42	0.259048	0.570247	-0.234371	-0.51	-0.36	3.04
DCK_3	DCK	2217.71	2311.47	2271.18	2387.94	2564.51	3156.6	2221.52	2320.36	1540.66	-0.0253733	0.299686	-0.5908	-0.51	-0.36	3.04
DCK_4	DCK	5535.19	7563.55	6247.01	4892.14	12829.6	7898.73	5568.98	9275.49	6976.92	-0.275898	-0.699777	-0.410833	-0.51	-0.36	3.04
SRMS_1	SRMS	2859.39	5014.41	2158.89	2623.45	3179.44	2678.76	2365.74	3405.98	2343.21	-1.21579	-0.247204	-0.539583	0.32	-0.26	1.52
SRMS_2	SRMS	2584.91	3257.5	2750.93	3684.76	3717.5	4438.06	2520.08	3787.74	3473.81	-0.243846	0.255598	-0.124817	0.32	-0.26	1.52
SRMS_3	SRMS	4818.98	5937.13	8349.76	4048.46	2243.08	2664.28	4260.86	3567.04	3128.19	0.491969	0.24827	-0.189398	0.32	-0.26	1.52
SRMS_4	SRMS	5166.17	4888.58	7267.76	5026.29	4919.39	4561.14	4784.62	5941.09	6221.23	0.572096	-0.109086	0.0664738	0.32	-0.26	1.52
CHEK2_1	CHEK2	4148.21	5527.03	4047.29	3207.76	3228.35	6313.2	3489.15	5541.44	5588.57	-0.44955	0.967573	0.0122184	1.89	-1.61	1.56
CHEK2_2	CHEK2	4290	8192.68	5838.71	4623.83	6722.24	6023.6	4387.37	6597.23	3549.97	-0.488687	-0.158316	-0.894054	1.89	-1.61	1.56
CHEK2_3	CHEK2	1396.07	3723.52	2174.2	1067.27	1691.04	1896.85	1017.14	2928.79	2612.68	-0.776181	0.165697	-0.164772	1.89	-1.61	1.56
CHEK2_4	CHEK2	2394.04	4539.06	6507.3	4233.3	5345.65	5169.29	3218.42	4461.78	5471.4	0.519665	-0.0483982	0.294292	1.89	-1.61	1.56
FRK_1	FRK	3093.89	4608.97	3271.51	4283.98	4192.66	5162.05	3977.48	4241.08	2934.88	-0.494485	0.300077	-0.531131	0.37	-0.69	1.91
FRK_2	FRK	1128.85	1440.01	607.348	775.11	1062.14	1129.42	797.014	1127.37	784.977	-1.24548	0.0886122	-0.522246	0.37	-0.69	1.91
FRK_3	FRK	1357.89	2670.31	2306.9	1314.71	586.973	941.187	1363.78	1330.18	1833.57	-0.211051	0.681188	0.463027	0.37	-0.69	1.91
FRK_4	FRK	1441.51	1127.78	2720.31	1347.5	2040.43	1397.3	1399.2	1491.24	995.866	1.27029	-0.54623	-0.582486	0.37	-0.69	1.91
PAK7_1	PAK7	1499.68	1388.75	1939.43	2179.25	1460.44	1172.86	1766.08	3793.71	2149.9	0.481849	-0.316372	-0.819339	-1.23	2.49	0.87
PAK7_2	PAK7	3761.02	3607.02	4037.08	3693.7	3535.81	3105.92	3757.35	2576.86	3620.27	0.162506	-0.187022	0.490483	-1.23	2.49	0.87
PAK7_3	PAK7	4584.48	5429.17	6364.4	5732.84	7330.17	6146.68	4653.05	5410.21	6268.1	0.229293	-0.254041	0.212344	-1.23	2.49	0.87
PAK7_4	PAK7	3919.17	5317.32	5001.69	3693.7	4695.78	2316.77	3777.6	4962.84	3778.43	-0.0882837	-1.01925	-0.393377	-1.23	2.49	0.87
PI4KB_1	PI4KB	3548.34	1887.39	1607.69	5542.04	1956.58	2874.24	4126.76	5386.35	2237.77	-0.231409	0.55485	-1.26725	0.14	-1.37	6.25
PI4KB_2	PI4KB	725.3	130.486	107.179	697.599	286.499	767.43	526.282	357.897	152.309	-0.283876	1.42151	-1.23254	0.14	-1.37	6.25
PI4KB_3	PI4KB	2301.33	498.645	694.112	1896.04	2012.48	680.551	2540.33	3256.86	1810.13	0.477157	-1.5642	-0.847386	0.14	-1.37	6.25
PI4KB_4	PI4KB	1915.96	894.764	872.744	1392.22	1823.81	2505.01	1606.68	1360.01	1095.45	-0.0359485	0.45786	-0.312088	0.14	-1.37	6.25
FN3K_1	FN3K	2712.15	4734.79	3291.93	2748.66	2557.53	2215.41	2661.77	3274.76	3028.6	-0.524368	-0.207174	-0.112734	1.42	-0.11	0.42
FN3K_2	FN3K	2652.16	4417.9	2944.87	2465.45	1760.92	2533.97	2226.58	3781.78	4118.2	-0.585154	0.525069	0.12295	1.42	-0.11	0.42
FN3K_3	FN3K	2744.87	2474.58	1623	2411.79	2711.26	1339.38	2340.44	2302.47	2190.91	-0.608524	-1.01739	-0.0716549	1.42	-0.11	0.42
FN3K_4	FN3K	4800.8	5494.41	8727.44	4877.23	4297.48	5581.97	4827.63	6197.58	5588.57	0.667594	0.377282	-0.149227	1.42	-0.11	0.42
CKMT1A_1	CKMT1A	7325.72	6976.36	8855.04	6016.05	7588.72	8485.17	7203.49	6328.81	5834.6	0.344023	0.161086	-0.117299	1.11	2.4	-1.43
CKMT1A_2	CKMT1A	5480.65	5778.68	6874.77	6010.09	5024.21	5567.49	5632.23	4801.78	5524.13	0.250571	0.148129	0.202177	1.11	2.4	-1.43
CKMT1A_3	CKMT1A	2363.13	2441.96	2138.48	1693.32	3983.03	2830.8	2016.57	2171.24	1792.56	-0.191455	-0.492656	-0.276499	1.11	2.4	-1.43
CKMT1A_4	CKMT1A	114.521	32.6216	5.10377	5.96239	55.9022	7.2399	73.3759	23.8598	58.5804	-2.67619	-2.94886	1.29584	1.11	2.4	-1.43
CAMKK1_1	CAMKK1	2784.86	3113.03	1582.17	3365.77	2788.12	3330.36	2826.24	1813.34	2360.79	-0.976418	0.256383	0.380616	3.73	0.6	-1.47
CAMKK1_2	CAMKK1	4333.62	6542.96	5108.87	5035.24	7595.71	5234.45	6300.21	4986.7	5102.35	-0.356939	-0.537147	0.0330775	3.73	0.6	-1.47
CAMKK1_3	CAMKK1	2692.16	2903.32	1806.73	3073.61	2438.73	2678.76	2143.08	1610.54	2507.24	-0.684321	0.135436	0.638559	3.73	0.6	-1.47
CAMKK1_4	CAMKK1	3828.28	3145.66	2143.58	3008.02	2767.16	2468.81	2671.9	2236.85	1804.27	-0.553337	-0.164591	-0.310053	3.73	0.6	-1.47
MPP6_1	MPP6	1183.38	1095.15	2868.32	1377.31	1306.71	1100.47	1591.5	1103.52	451.069	1.38907	-0.247829	-1.29069	-2.65	1.31	2.96
MPP6_2	MPP6	1810.52	1398.07	1740.38	3103.42	3165.46	1469.7	2077.3	2063.87	1915.58	0.315971	-1.10689	-0.107574	-2.65	1.31	2.96
MPP6_3	MPP6	799.83	1109.13	1439.26	864.546	1753.93	1238.02	1072.81	799.303	702.964	0.375895	-0.502554	-0.185291	-2.65	1.31	2.96
MPP6_4	MPP6	2499.47	2325.45	1862.88	3219.69	4479.16	5726.76	3560	3757.92	3151.62	-0.319982	0.354491	-0.253838	-2.65	1.31	2.96
GUCY2F_1	GUCY2F	5204.35	7358.5	4868.99	5810.35	5911.66	4821.78	5639.83	5451.96	7533.43	-0.595789	-0.293998	0.466532	0.66	1.31	-0.45
GUCY2F_2	GUCY2F	3959.16	8122.78	7885.32	4915.99	6547.54	5487.85	5202.1	5147.75	4627.85	-0.0428042	-0.254714	-0.1536	0.66	1.31	-0.45
GUCY2F_3	GUCY2F	2872.12	2208.95	3470.56	2563.83	3647.62	3069.72	2444.18	3179.32	3087.18	0.651809	-0.248848	-0.0424249	0.66	1.31	-0.45
GUCY2F_4	GUCY2F	1654.19	1570.5	1056.48	1833.43	3291.24	3409.99	1922.96	1610.54	1534.81	-0.571956	0.0511375	-0.0694849	0.66	1.31	-0.45
MAST2_1	MAST2	6116.88	6789.95	5660.08	4856.36	3396.06	5306.85	4688.47	5070.2	4241.22	-0.26258	0.643994	-0.257565	1.18	0.55	-0.13
MAST2_2	MAST2	2637.62	1267.58	1184.07	2218.01	1879.71	1158.38	2790.82	1998.26	2155.76	-0.0983204	-0.698397	0.109452	1.18	0.55	-0.13
MAST2_3	MAST2	2041.38	1528.56	2500.85	1857.28	3193.41	1824.46	2229.11	2207.03	2337.36	0.710247	-0.807633	0.0827712	1.18	0.55	-0.13
MAST2_4	MAST2	756.203	587.189	173.528	1094.1	1118.04	1093.23	1297.99	918.602	1060.3	-1.75866	-0.0323859	0.206967	1.18	0.55	-0.13
PDXK_1	PDXK	3871.9	2931.28	4787.33	4531.41	4339.41	3764.75	6188.88	5970.91	4428.67	0.707689	-0.204944	-0.431076	0.9	-1.32	2.08
PDXK_2	PDXK	3210.23	2115.74	1490.3	4185.6	2438.73	3547.55	3926.88	2487.38	2964.17	-0.505562	0.540692	0.252998	0.9	-1.32	2.08
PDXK_3	PDXK	539.885	610.49	234.773	1058.32	489.144	369.235	675.565	566.67	656.1	-1.3787	-0.40572	0.211407	0.9	-1.32	2.08
PDXK_4	PDXK	2623.08	1957.3	1801.63	2909.65	2278.01	3699.59	3587.83	4402.13	2067.89	-0.11956	0.699589	-1.09004	0.9	-1.32	2.08
STK40_1	STK40	1994.12	1742.93	2082.34	1556.18	3039.68	1752.06	2057.06	1109.48	1880.43	0.256692	-0.794871	0.761178	1.97	2.74	-2.85
STK40_2	STK40	2648.53	3308.76	2271.18	2957.34	2990.77	4633.54	2608.64	2463.52	3298.07	-0.542852	0.631599	0.420901	1.97	2.74	-2.85
STK40_3	STK40	2003.21	2987.21	1837.36	2632.39	2739.21	1469.7	1459.93	3346.33	4118.2	-0.701166	-0.898236	0.299432	1.97	2.74	-2.85
STK40_4	STK40	2753.96	2367.4	1842.46	2572.77	4632.89	1513.14	2762.98	4485.64	4434.53	-0.361668	-1.61437	-0.0165317	1.97	2.74	-2.85
PLXNA4_1	PLXNA4	7225.74	11487.5	12060.2	6615.27	5702.02	6950.31	7641.22	11834.5	11259.1	0.0701935	0.285603	-0.071896	0.45	-0.85	1.87
PLXNA4_2	PLXNA4	1739.63	1817.49	1281.05	1502.52	1949.59	2418.13	2203.81	2016.15	820.125	-0.504625	0.31072	-1.29769	0.45	-0.85	1.87
PLXNA4_3	PLXNA4	2424.94	2069.14	2153.79	1532.33	3333.17	1549.34	2378.39	1944.57	2331.5	0.0578448	-1.10524	0.261804	0.45	-0.85	1.87
PLXNA4_4	PLXNA4	2295.88	1738.27	1674.04	2614.51	2243.08	3685.11	3349.99	3065.98	2835.29	-0.0543183	0.71623	-0.112854	0.45	-0.85	1.87
RIPK3_1	RIPK3	3811.92	3653.62	6257.22	3556.56	2906.91	2497.77	3575.18	3024.23	2226.05	0.776195	-0.21885	-0.442079	-0.51	0.52	1.29
RIPK3_2	RIPK3	4428.15	5219.46	5568.21	4179.63	5101.07	6646.23	3845.91	4742.13	4094.77	0.0933139	0.381735	-0.211755	-0.51	0.52	1.29
RIPK3_3	RIPK3	1603.3	1687	740.046	1606.86	1348.64	933.947	1573.79	1192.99	1370.78	-1.18878	-0.530092	0.200416	-0.51	0.52	1.29
RIPK3_4	RIPK3	1986.85	1840.79	1964.95	1770.83	1739.96	1339.38	2097.54	1616.5	1394.21	0.0941673	-0.377483	-0.213424	-0.51	0.52	1.29
SCYL2_1	SCYL2	2288.6	4175.57	4358.62	3252.48	6135.27	4076.07	2914.8	5791.96	2179.19	0.0618988	-0.589949	-1.41026	-2.86	1.72	2.35
SCYL2_2	SCYL2	2346.77	1947.98	1699.55	2390.92	3074.62	2027.17	2264.53	2618.61	2929.02	-0.196819	-0.600939	0.161615	-2.86	1.72	2.35
SCYL2_3	SCYL2	4891.69	5284.7	8191.55	5059.09	8049.92	5227.21	4569.55	7229.52	7228.82	0.632314	-0.622932	-0.000139615	-2.86	1.72	2.35
SCYL2_4	SCYL2	1390.61	424.081	1301.46	1970.57	1341.65	2439.85	1335.95	1646.33	1610.96	1.61772	0.86278	-0.031329	-2.86	1.72	2.35
TNK2_1	TNK2	1105.22	1360.79	392.99	1380.29	1013.23	1419.02	1497.88	864.917	609.236	-1.79188	0.485938	-0.505562	2.88	-4.35	2.38
TNK2_2	TNK2	4120.94	3900.61	6384.81	3306.14	4891.44	5082.41	3691.57	6012.67	3737.43	0.710944	0.0552536	-0.68596	2.88	-4.35	2.38
TNK2_3	TNK2	3833.73	2963.91	2648.86	3040.82	2438.73	4495.98	3704.22	2845.28	3098.9	-0.162131	0.882504	0.123186	2.88	-4.35	2.38
TNK2_4	TNK2	1530.58	1728.95	387.886	1356.44	649.863	1998.21	1421.97	1759.66	1482.08	-2.15619	1.6205	-0.24767	2.88	-4.35	2.38
GSK3A_1	GSK3A	3248.4	3047.79	3113.3	3935.18	4521.09	3938.51	4040.74	3656.51	2138.18	0.0306801	-0.199022	-0.774083	-0.63	-0.49	3.31
GSK3A_2	GSK3A	2288.6	1878.07	1408.64	1714.19	1502.37	1954.77	1867.29	1777.55	1206.76	-0.41495	0.37976	-0.55876	-0.63	-0.49	3.31
GSK3A_3	GSK3A	3301.12	3425.27	4113.64	3100.44	4870.48	2693.24	3471.44	4211.25	3538.25	0.264197	-0.854719	-0.251212	-0.63	-0.49	3.31
GSK3A_4	GSK3A	2264.97	1384.09	1873.08	1556.18	1823.81	3562.03	2545.39	924.567	738.112	0.436479	0.965746	-0.324937	-0.63	-0.49	3.31
PMVK_1	PMVK	2017.75	209.71	40.8301	1514.45	118.792	166.518	1814.16	357.897	515.507	-2.36069	0.487237	0.526449	6.78	-0.33	-0.99
PMVK_2	PMVK	4513.59	503.305	96.9716	3657.92	349.389	448.874	3625.78	1204.92	1733.98	-2.3758	0.361478	0.52515	6.78	-0.33	-0.99
PMVK_3	PMVK	6785.83	1309.52	290.915	5676.19	670.826	825.349	8137.14	2290.54	2507.24	-2.17037	0.299065	0.130412	6.78	-0.33	-0.99
PMVK_4	PMVK	4259.09	419.421	382.783	3502.9	1159.97	673.311	3279.14	2063.87	1353.21	-0.131873	-0.784743	-0.608971	6.78	-0.33	-0.99
NPR1_1	NPR1	4800.8	3877.31	3669.61	5082.94	5156.98	5292.37	5384.27	6245.3	4065.48	-0.0794303	0.0373881	-0.619346	2.32	-0.26	-0.26
NPR1_2	NPR1	3306.57	1854.77	1194.28	2730.77	2704.27	3866.11	2798.41	1932.64	2606.83	-0.635098	0.515644	0.431719	2.32	-0.26	-0.26
NPR1_3	NPR1	1935.95	2050.5	923.782	1797.66	1516.35	2273.33	2003.92	1938.61	2507.24	-1.15035	0.584207	0.371079	2.32	-0.26	-0.26
NPR1_4	NPR1	1452.42	941.366	745.15	1541.28	1390.57	470.594	1976.09	805.268	796.693	-0.337225	-1.56312	-0.0154451	2.32	-0.26	-0.26
PRKAB1_1	PRKAB1	279.94	246.992	418.509	330.913	202.645	231.677	341.578	399.651	181.599	0.760793	0.193157	-1.13799	0.14	-0.91	2.34
PRKAB1_2	PRKAB1	2943.01	5527.03	3291.93	3157.08	2962.82	6363.87	3028.65	2218.96	3649.56	-0.747571	1.10294	0.717837	0.14	-0.91	2.34
PRKAB1_3	PRKAB1	4522.68	3597.7	3133.71	5217.09	4667.83	3033.52	4020.49	4545.29	3760.86	-0.199201	-0.62176	-0.27331	0.14	-0.91	2.34
PRKAB1_4	PRKAB1	1501.5	1123.12	1607.69	1714.19	1607.19	1310.42	1766.08	1532.99	755.687	0.51748	-0.294507	-1.02049	0.14	-0.91	2.34
KIT_1	KIT	1665.1	2316.13	801.291	1899.02	1041.18	2505.01	1472.58	1067.73	990.008	-1.53132	1.2666	-0.109029	4	-3.88	1.66
KIT_2	KIT	5198.89	5755.38	3394.01	5002.44	5010.23	7891.49	5240.05	4927.05	7931.78	-0.761923	0.655421	0.686922	4	-3.88	1.66
KIT_3	KIT	2437.66	1370.11	1112.62	1177.57	1180.93	2381.93	1515.59	2606.68	1019.3	-0.300327	1.0122	-1.35464	4	-3.88	1.66
KIT_4	KIT	1276.09	1495.93	801.291	1189.5	2480.66	1788.26	1571.26	1628.43	1101.31	-0.900647	-0.47217	-0.564261	4	-3.88	1.66
MAST3_1	MAST3	2606.72	2423.32	3562.43	2316.39	2613.43	2830.8	2446.71	2463.52	1868.71	0.555877	0.115268	-0.398678	0.62	0.43	0.38
MAST3_2	MAST3	3301.12	3579.06	3297.03	3699.66	2250.06	3569.27	3967.36	3048.09	3842.87	-0.118411	0.665664	0.33428	0.62	0.43	0.38
MAST3_3	MAST3	3817.37	3471.87	2975.5	4021.63	5625.16	3583.75	3658.68	2815.45	3432.81	-0.222583	-0.650423	0.286021	0.62	0.43	0.38
MAST3_4	MAST3	2813.95	2838.08	1735.28	2468.43	2305.97	1592.78	2897.08	4789.85	3514.82	-0.709746	-0.533825	-0.44653	0.62	0.43	0.38
MAK_1	MAK	2417.67	5457.13	5629.46	3267.39	3976.04	6045.32	2909.73	3519.32	3924.88	0.0448532	0.604485	0.157354	0.34	0.9	0.05
MAK_2	MAK	5273.42	8127.44	5542.69	5044.18	8888.45	6081.52	5138.84	7038.64	6461.41	-0.552214	-0.5475	-0.123446	0.34	0.9	0.05
MAK_3	MAK	2875.75	3728.18	4853.68	3094.48	3899.18	2830.8	4222.91	4097.92	3040.32	0.380607	-0.461959	-0.430668	0.34	0.9	0.05
MAK_4	MAK	4771.71	4669.55	4460.69	4844.44	5247.82	4676.98	4430.39	2743.88	3520.68	-0.0660158	-0.166141	0.359639	0.34	0.9	0.05
MAPK9_1	MAPK9	3213.86	3341.38	3322.55	2909.65	3619.67	3569.27	2843.95	3859.32	2548.25	-0.00815409	-0.020227	-0.598843	-0.75	1.31	0.73
MAPK9_2	MAPK9	2283.15	2968.57	1255.53	2596.62	3955.08	1476.94	2143.08	1586.68	1364.92	-1.24147	-1.4211	-0.217189	-0.75	1.31	0.73
MAPK9_3	MAPK9	4219.1	5219.46	5869.33	4588.06	3319.19	4257.06	4109.05	4443.89	4780.16	0.169297	0.359026	0.105236	-0.75	1.31	0.73
MAPK9_4	MAPK9	3601.05	2246.23	4736.3	3923.25	3011.73	2628.08	3473.97	3203.18	3895.59	1.07625	-0.196581	0.28234	-0.75	1.31	0.73
CDK6_1	CDK6	1321.54	279.614	91.8678	1317.69	132.768	224.437	1804.04	668.074	398.346	-1.6058	0.757406	-0.745984	5.66	-5.38	1.68
CDK6_2	CDK6	3670.13	1412.05	321.537	3774.19	300.474	774.67	4549.31	1998.26	2501.38	-2.13473	1.36634	0.323983	5.66	-5.38	1.68
CDK6_3	CDK6	5071.65	1267.58	433.82	4966.67	461.193	1382.82	5409.58	2177.21	1599.24	-1.54691	1.58417	-0.445088	5.66	-5.38	1.68
CDK6_4	CDK6	1886.87	559.228	398.094	2042.12	76.8655	275.116	1877.41	703.864	585.804	-0.490327	1.83963	-0.264879	5.66	-5.38	1.68
TP53RK_1	TP53RK	4993.48	1733.61	459.339	4030.57	607.936	1781.02	4501.23	2451.59	1821.85	-1.91614	1.55071	-0.428316	1.08	-1.89	2.26
TP53RK_2	TP53RK	1417.88	256.313	852.329	1439.92	1292.74	506.793	1599.09	948.426	632.668	1.73351	-1.35096	-0.584088	1.08	-1.89	2.26
TP53RK_3	TP53RK	1637.83	358.838	336.849	1770.83	104.817	173.758	1702.83	1020.01	1060.3	-0.0912309	0.729209	0.0559011	1.08	-1.89	2.26
TP53RK_4	TP53RK	1279.73	93.2046	51.0377	1225.27	69.8777	108.599	1621.86	429.476	316.334	-0.868839	0.6361	-0.44113	1.08	-1.89	2.26
ZAK_1	ZAK	2641.26	3313.42	3026.53	2715.87	2061.39	2171.97	3215.89	2624.58	2477.95	-0.130656	0.075385	-0.0829382	2.29	-2.05	1.25
ZAK_2	ZAK	6853.09	7791.9	7497.43	6493.04	5674.07	6544.87	5576.57	8583.56	6443.84	-0.055579	0.205981	-0.413655	2.29	-2.05	1.25
ZAK_3	ZAK	4700.82	4389.94	3057.16	4367.45	1816.82	4409.1	5154.03	4097.92	3614.41	-0.52201	1.27907	-0.181132	2.29	-2.05	1.25
ZAK_4	ZAK	5844.21	11753.1	7568.89	6245.6	10265	7920.45	6219.24	6197.58	6531.71	-0.634888	-0.374084	0.0757557	2.29	-2.05	1.25
MAPK4_1	MAPK4	4268.18	7391.12	5762.15	6433.42	6708.26	10193.8	6492.5	6555.48	8646.46	-0.359186	0.603679	0.399409	2.33	-2.07	1.22
MAPK4_2	MAPK4	3902.81	4422.56	5624.35	3347.88	6512.6	4575.62	3653.62	5893.37	3878.02	0.346806	-0.509268	-0.603772	2.33	-2.07	1.22
MAPK4_3	MAPK4	1250.64	1961.96	898.263	1186.52	1334.66	1339.38	1100.64	1503.17	913.853	-1.12708	0.00509013	-0.71797	2.33	-2.07	1.22
MAPK4_4	MAPK4	2937.56	5335.96	3235.79	3541.66	1278.76	2932.16	2441.65	4038.27	4469.68	-0.721631	1.19722	0.146435	2.33	-2.07	1.22
PSKH2_1	PSKH2	3728.3	2372.06	5517.17	3720.53	2941.85	3764.75	4073.63	3238.97	2243.63	1.21779	0.355829	-0.5297	-3.69	1.25	3.95
PSKH2_2	PSKH2	2264.97	1742.93	2761.14	1600.9	2319.94	1238.02	2191.16	2141.42	1353.21	0.663752	-0.906049	-0.662183	-3.69	1.25	3.95
PSKH2_3	PSKH2	3253.85	1668.36	2266.07	2805.3	1970.55	1375.58	3188.06	2487.38	3315.65	0.441762	-0.518558	0.414662	-3.69	1.25	3.95
PSKH2_4	PSKH2	3237.49	5028.39	4639.32	2751.64	3724.48	3149.36	3170.35	3119.67	919.712	-0.116181	-0.241983	-1.76214	-3.69	1.25	3.95
HIPK1_1	HIPK1	3555.61	2814.78	1791.42	3338.94	4625.91	3460.67	3453.73	2063.87	2501.38	-0.651916	-0.418683	0.277372	1.25	2.58	-2.12
HIPK1_2	HIPK1	3197.5	3840.03	1862.88	2751.64	3801.35	3091.44	2403.69	2773.7	3813.58	-1.04359	-0.298233	0.459335	1.25	2.58	-2.12
HIPK1_3	HIPK1	5709.7	5517.71	7058.51	5783.52	5729.97	3134.88	6320.45	5082.13	6092.36	0.355294	-0.870119	0.261566	1.25	2.58	-2.12
HIPK1_4	HIPK1	3899.17	3751.48	4629.12	2703.94	4590.97	4590.1	4536.66	4264.94	4358.38	0.303275	-0.000273032	0.0312671	1.25	2.58	-2.12
PFKFB1_1	PFKFB1	4175.48	6170.14	5991.82	3947.1	14136.3	6675.19	3840.85	4831.61	9050.66	-0.0423092	-1.08252	0.905521	1.38	1.42	-1.41
PFKFB1_2	PFKFB1	3188.41	3280.8	2332.42	2563.83	2208.14	2410.89	2765.51	3221.07	2694.7	-0.49222	0.126735	-0.257418	1.38	1.42	-1.41
PFKFB1_3	PFKFB1	1934.13	2306.81	2363.04	1594.94	1495.38	2200.93	2469.48	2260.71	2542.39	0.0347452	0.557598	0.169405	1.38	1.42	-1.41
PFKFB1_4	PFKFB1	2781.23	4543.72	3542.01	3142.18	3682.56	3120.4	3124.8	2714.05	2431.08	-0.359305	-0.238978	-0.158848	1.38	1.42	-1.41
SH3BP5L_1	SH3BP5L	3264.76	2712.25	3674.71	4278.01	4066.88	4901.41	3332.28	3578.97	2091.32	0.438139	0.269274	-0.775131	-1.09	-0.4	4.22
SH3BP5L_2	SH3BP5L	5120.73	2623.71	4210.61	4999.46	3507.86	4184.66	4134.35	5726.35	4094.77	0.682421	0.25452	-0.483834	-1.09	-0.4	4.22
SH3BP5L_3	SH3BP5L	3866.45	4902.56	4572.98	4096.16	2096.33	1925.81	3352.52	3244.93	2401.79	-0.100403	-0.122399	-0.434075	-1.09	-0.4	4.22
SH3BP5L_4	SH3BP5L	4411.79	2917.3	2158.89	4376.39	2760.17	2287.81	4584.73	4712.31	3426.95	-0.434344	-0.270791	-0.459508	-1.09	-0.4	4.22
VRK3_1	VRK3	4522.68	5093.63	5813.19	4990.52	3703.52	6544.87	5131.25	4390.2	3432.81	0.190636	0.821468	-0.354897	2.29	-0.29	-0.36
VRK3_2	VRK3	6111.43	11543.4	8012.91	5750.72	6554.53	6378.35	5801.76	5964.95	7691.6	-0.526668	-0.0393084	0.366775	2.29	-0.29	-0.36
VRK3_3	VRK3	4871.69	3532.45	2648.86	5056.1	5827.8	3091.44	5343.79	5708.45	4774.3	-0.415302	-0.914674	-0.257811	2.29	-0.29	-0.36
VRK3_4	VRK3	3419.27	5270.72	3404.21	3261.43	4213.63	4778.34	3051.43	3012.3	4006.9	-0.630679	0.181446	0.411621	2.29	-0.29	-0.36
CSNK1A1_1	CSNK1A1	3412	484.664	122.49	3863.63	384.328	991.867	4015.43	1031.94	2735.7	-1.98432	1.36781	1.40656	5.99	0.71	-2.65
CSNK1A1_2	CSNK1A1	1946.86	251.652	30.6226	1830.45	251.56	202.717	2029.22	423.511	392.488	-3.03876	-0.311433	-0.10975	5.99	0.71	-2.65
CSNK1A1_3	CSNK1A1	1583.3	2036.52	2199.72	2062.99	4465.19	1404.54	1836.93	1628.43	1376.64	0.111216	-1.66862	-0.242333	5.99	0.71	-2.65
CSNK1A1_4	CSNK1A1	2541.28	904.085	336.849	2945.42	1278.76	1361.1	2816.12	1097.55	1294.63	-1.42436	0.0900265	0.238248	5.99	0.71	-2.65
PIP4K2C_1	PIP4K2C	3733.75	3103.71	3286.83	3365.77	3284.25	2150.25	4420.27	2040.01	2185.05	0.0827	-0.61106	0.099087	2.32	1.16	-1.93
PIP4K2C_2	PIP4K2C	954.343	1491.27	1158.56	1016.59	761.667	1042.55	1285.34	680.004	1066.16	-0.364218	0.452878	0.648812	2.32	1.16	-1.93
PIP4K2C_3	PIP4K2C	1534.22	1220.98	985.027	1094.1	614.924	673.311	1955.85	1759.66	2431.08	-0.309804	0.130865	0.466304	2.32	1.16	-1.93
PIP4K2C_4	PIP4K2C	4022.78	11398.9	5797.88	4564.21	3934.12	2599.13	4308.94	4610.9	4399.38	-0.9753	-0.598014	-0.0677478	2.32	1.16	-1.93
GSG2_1	GSG2	2303.15	3453.23	1964.95	2408.8	5716	3171.08	2740.21	4193.36	3116.47	-0.813454	-0.850032	-0.428191	-0.07	1.01	0.29
GSG2_2	GSG2	2886.66	1234.96	2220.14	2942.44	1495.38	868.788	2912.27	1688.08	1792.56	0.846185	-0.783439	0.0866373	-0.07	1.01	0.29
GSG2_3	GSG2	5157.09	3313.42	5394.68	5887.86	1271.77	1715.86	5280.54	3131.6	3977.61	0.703215	0.432086	0.345002	-0.07	1.01	0.29
GSG2_4	GSG2	1605.11	1267.58	515.48	1776.79	782.631	1194.58	1804.04	1222.81	1066.16	-1.29809	0.610105	-0.197778	-0.07	1.01	0.29
BCKDK_1	BCKDK	2524.92	2097.1	2194.62	2474.39	2410.78	3337.6	3094.44	3757.92	2220.2	0.0655731	0.469308	-0.759246	0.3	-1.07	2.04
BCKDK_2	BCKDK	4971.67	4809.36	5185.43	6460.25	3654.61	3735.79	5809.35	4646.69	6988.64	0.108619	0.0316976	0.588806	0.3	-1.07	2.04
BCKDK_3	BCKDK	4942.59	6240.05	4960.86	4412.17	3123.53	4495.98	3845.91	3966.69	2958.31	-0.330966	0.525456	-0.423163	0.3	-1.07	2.04
BCKDK_4	BCKDK	3157.51	4324.69	4312.68	2966.29	4283.51	3207.28	2598.52	4205.29	2981.74	-0.00401198	-0.417443	-0.49605	0.3	-1.07	2.04
IGFN1_1	IGFN1	3228.4	2241.57	4185.09	3708.61	5143	2606.37	3785.19	2869.14	3333.22	0.900749	-0.980571	0.216299	0.18	-0.12	1.08
IGFN1_2	IGFN1	4902.59	4669.55	3281.72	3565.51	3242.33	4105.02	3944.59	4980.73	3672.99	-0.50883	0.340361	-0.439403	0.18	-0.12	1.08
IGFN1_3	IGFN1	3330.2	3467.21	2608.03	3359.81	1879.71	2838.04	2803.47	3346.33	2003.45	-0.410818	0.594385	-0.740097	0.18	-0.12	1.08
IGFN1_4	IGFN1	1874.15	2763.52	2480.43	2319.37	2075.37	2150.25	2515.02	1407.73	1880.43	-0.155914	0.0511375	0.417694	0.18	-0.12	1.08
CDKL1_1	CDKL1	2624.9	1803.51	3082.68	2984.17	2480.66	1469.7	3385.41	2833.35	1880.43	0.773376	-0.755202	-0.591447	-1.61	2.39	0.92
CDKL1_2	CDKL1	1005.24	1379.43	1602.58	751.261	398.303	282.356	1168.95	685.969	1148.17	0.216329	-0.49635	0.743127	-1.61	2.39	0.92
CDKL1_3	CDKL1	4013.69	3178.28	3904.38	4740.1	6282.01	3880.59	4539.19	6304.95	4112.34	0.296849	-0.694951	-0.616525	-1.61	2.39	0.92
CDKL1_4	CDKL1	2239.52	5303.34	4465.8	2158.38	2103.32	2222.65	2130.43	2296.5	2577.54	-0.247984	0.0796127	0.166553	-1.61	2.39	0.92
CIB1_1	CIB1	1434.24	2600.41	1913.91	1782.75	3808.34	2324.01	1867.29	2558.96	1991.73	-0.442213	-0.712545	-0.361535	1.86	-0.68	0.35
CIB1_2	CIB1	3766.47	4422.56	3909.49	4421.11	3787.37	6856.19	4357.01	6155.82	4323.23	-0.177902	0.856209	-0.509843	1.86	-0.68	0.35
CIB1_3	CIB1	3237.49	4054.4	3128.61	2188.2	2522.59	2845.28	2788.29	2570.89	3608.55	-0.373967	0.173668	0.48915	1.86	-0.68	0.35
CIB1_4	CIB1	3651.95	1631.08	1367.81	3169.01	1439.48	1303.18	2962.87	1962.47	2243.63	-0.25396	-0.14351	0.193164	1.86	-0.68	0.35
CRKL_1	CRKL	1819.61	615.15	775.773	2143.48	342.401	209.957	2006.45	632.284	439.353	0.334695	-0.705591	-0.525194	3.24	-1.72	0.52
CRKL_2	CRKL	2197.71	810.88	418.509	2265.71	656.851	774.67	2717.44	936.497	1458.65	-0.95423	0.238016	0.639289	3.24	-1.72	0.52
CRKL_3	CRKL	2864.85	1742.93	683.905	3878.53	873.472	1679.66	3390.47	1902.82	1704.69	-1.34964	0.943334	-0.15863	3.24	-1.72	0.52
CRKL_4	CRKL	4015.51	2404.68	1000.34	3532.71	1893.69	2982.84	3868.68	3680.37	3087.18	-1.26536	0.655489	-0.25356	3.24	-1.72	0.52
NME3_1	NME3	3306.57	3252.84	1760.8	3183.91	3612.68	5002.77	3104.56	3089.84	2712.27	-0.885469	0.469659	-0.188032	-0.06	0.76	0.46
NME3_2	NME3	1681.46	4427.22	3149.02	2387.94	4108.81	1614.5	2181.04	1705.97	2044.45	-0.491496	-1.34763	0.26112	-0.06	0.76	0.46
NME3_3	NME3	548.974	498.645	1296.36	632.013	566.01	977.387	597.128	596.495	1031.01	1.37838	0.788103	0.789483	-0.06	0.76	0.46
NME3_4	NME3	1561.49	1109.13	1464.78	1150.74	1236.84	702.271	1404.26	1580.71	708.822	0.401251	-0.816555	-1.15708	-0.06	0.76	0.46
SIK2_1	SIK2	4160.93	3327.4	4838.37	4122.99	3731.47	2628.08	3091.91	5273.01	3596.83	0.540124	-0.505733	-0.5519	-0.67	0.88	0.94
SIK2_2	SIK2	4019.15	3290.12	6114.31	4826.55	6435.74	5741.24	4888.35	6024.6	3866.3	0.894049	-0.164743	-0.63991	-0.67	0.88	0.94
SIK2_3	SIK2	4497.23	4347.99	2255.87	5565.89	3962.07	4264.3	5961.16	5791.96	6537.57	-0.946669	0.106056	0.174702	-0.67	0.88	0.94
SIK2_4	SIK2	2579.45	2614.39	2128.27	1502.52	2501.62	2476.05	2689.61	1747.73	2641.97	-0.296792	-0.0148258	0.596134	-0.67	0.88	0.94
GK5_1	GK5	2566.73	4916.54	4940.45	3255.46	2473.67	2461.57	3203.24	2934.75	2489.66	0.00699744	-0.00707712	-0.237288	-1.64	0.37	2.77
GK5_2	GK5	2110.46	1230.3	2786.66	1744	3983.03	1433.5	2216.46	1592.64	1886.29	1.17952	-1.47432	0.244129	-1.64	0.37	2.77
GK5_3	GK5	1156.12	992.629	1403.54	1314.71	496.132	955.667	1535.83	1085.62	474.501	0.49974	0.945784	-1.19404	-1.64	0.37	2.77
GK5_4	GK5	1668.74	2358.08	1490.3	1615.81	2585.48	3033.52	1510.53	1014.04	661.958	-0.662008	0.230562	-0.615304	-1.64	0.37	2.77
MAP3K1_1	MAP3K1	825.279	722.336	250.085	1427.99	1215.87	774.67	837.498	226.668	345.624	-1.53025	-0.650339	0.608623	-2.65	1.35	2
MAP3K1_2	MAP3K1	4524.49	1947.98	4149.36	4182.61	5129.03	3395.51	5482.95	4497.57	2636.12	1.09091	-0.595055	-0.770732	-2.65	1.35	2
MAP3K1_3	MAP3K1	2005.03	1961.96	2577.4	2608.54	1614.18	1665.18	2466.95	4014.41	2565.82	0.393625	0.0448785	-0.645768	-2.65	1.35	2
MAP3K1_4	MAP3K1	2404.94	1770.89	3521.6	3198.82	3004.74	3257.96	2684.55	2075.8	2003.45	0.991758	0.116726	-0.0511833	-2.65	1.35	2
DAPK3_1	DAPK3	2517.65	2577.11	1684.24	2107.7	3570.75	1592.78	1695.24	1503.17	1417.64	-0.613652	-1.16468	-0.084509	-1.04	1.4	0.67
DAPK3_2	DAPK3	2239.52	2017.88	2041.51	2101.74	2131.27	1990.97	1991.27	1556.85	1353.21	0.0167945	-0.0982401	-0.202249	-1.04	1.4	0.67
DAPK3_3	DAPK3	5022.57	4301.39	6104.11	5121.69	6295.98	6704.15	4921.25	5887.4	6455.55	0.504976	0.0906226	0.13291	-1.04	1.4	0.67
DAPK3_4	DAPK3	6171.42	3346.04	4838.37	4191.56	3207.39	3127.64	4425.33	4169.5	3567.54	0.532065	-0.0363253	-0.224943	-1.04	1.4	0.67
MAPKAPK3_1	MAPKAPK3	3486.53	6342.57	3669.61	3219.69	3535.81	3026.28	3127.33	3847.39	3942.46	-0.789442	-0.224497	0.035215	2.4	-1.37	0.53
MAPKAPK3_2	MAPKAPK3	2026.84	5499.07	4920.03	2364.09	1635.14	5096.89	2479.6	3173.35	3251.21	-0.16052	1.6402	0.0349692	2.4	-1.37	0.53
MAPKAPK3_3	MAPKAPK3	4130.03	4343.33	4256.54	3580.41	6114.3	4119.5	3251.31	4652.66	4194.35	-0.0291211	-0.569717	-0.149607	2.4	-1.37	0.53
MAPKAPK3_4	MAPKAPK3	3722.85	3714.2	2710.1	3502.9	3920.14	3475.15	5118.6	3101.77	2741.56	-0.454706	-0.173829	-0.178095	2.4	-1.37	0.53
PKDCC_1	PKDCC	1352.44	1607.78	816.603	1326.63	1418.52	586.432	1308.12	1729.83	1528.95	-0.977363	-1.27435	-0.178095	-2.03	3.36	0.66
PKDCC_2	PKDCC	3368.37	2866.04	5098.66	4337.64	6617.42	1766.54	3291.8	3829.5	5307.38	0.83106	-1.90535	0.470845	-2.03	3.36	0.66
PKDCC_3	PKDCC	3008.45	3276.14	5302.81	3258.44	7127.53	5857.08	3858.56	4485.64	4042.04	0.694761	-0.28322	-0.150229	-2.03	3.36	0.66
PKDCC_4	PKDCC	2370.41	2647.01	2975.5	1720.15	2969.8	4025.39	2054.53	2893	1968.3	0.168766	0.43876	-0.555616	-2.03	3.36	0.66
PRKCH_1	PRKCH	1057.96	163.108	872.744	1013.61	1299.73	325.796	1105.7	596.495	907.995	2.41973	-1.99617	0.606176	1.22	1.44	-1.46
PRKCH_2	PRKCH	865.271	1304.86	479.754	1082.17	2522.59	933.947	1421.97	1354.04	2190.91	-1.44353	-1.43349	0.694254	1.22	1.44	-1.46
PRKCH_3	PRKCH	2017.75	2977.89	1138.14	1505.5	593.961	1310.42	1915.36	1467.38	1277.05	-1.38761	1.14159	-0.200422	1.22	1.44	-1.46
PRKCH_4	PRKCH	4431.79	6072.28	4772.02	3917.29	3780.39	4836.26	3888.92	3799.67	3286.36	-0.347637	0.355357	-0.209385	1.22	1.44	-1.46
NME2_1	NME2	3944.62	6687.43	4792.44	4200.5	7791.37	6204.6	3334.81	4103.88	4217.79	-0.480692	-0.328539	0.039496	-1.45	0.59	1.92
NME2_2	NME2	5366.13	8602.78	3735.96	5088.9	6079.36	6110.48	5523.44	9072.68	7386.98	-1.20333	0.0073651	-0.296544	-1.45	0.59	1.92
NME2_3	NME2	1112.49	205.05	724.735	1055.34	216.621	514.033	1113.29	847.022	661.958	1.82148	1.24669	-0.35566	-1.45	0.59	1.92
NME2_4	NME2	2224.98	4180.23	11340.6	2206.08	4220.62	2367.45	2221.52	2809.49	2050.31	1.43984	-0.83412	-0.454464	-1.45	0.59	1.92
SPHK1_1	SPHK1	2075.92	3182.94	4266.75	2668.17	1900.67	1723.1	2555.51	3847.39	2905.59	0.422779	-0.141508	-0.405051	0.86	-0.11	0.37
SPHK1_2	SPHK1	1552.4	3793.43	2118.06	1341.54	2851.01	3330.36	1695.24	1998.26	1675.4	-0.840756	0.224202	-0.254238	0.86	-0.11	0.37
SPHK1_3	SPHK1	492.623	237.672	408.301	575.37	614.924	644.351	680.625	680.004	556.513	0.780664	0.0674393	-0.289127	0.86	-0.11	0.37
SPHK1_4	SPHK1	2572.18	2414	1270.84	2662.21	2997.75	2809.08	2378.39	1527.03	2472.09	-0.925645	-0.0937835	0.695007	0.86	-0.11	0.37
CSNK2B_1	CSNK2B	4619.02	1262.92	612.452	4125.97	1635.14	970.147	3721.93	1753.69	2026.88	-1.0441	-0.753138	0.208864	1.98	-2.86	1.76
CSNK2B_2	CSNK2B	4575.39	2255.55	1577.06	4510.55	2033.44	2635.32	5781.52	1944.57	1728.12	-0.516239	0.374057	-0.170249	1.98	-2.86	1.76
CSNK2B_3	CSNK2B	1381.52	647.772	1245.32	1639.66	754.68	1238.02	1644.63	1431.59	714.68	0.942958	0.714103	-1.00225	1.98	-2.86	1.76
CSNK2B_4	CSNK2B	2499.47	153.788	56.1414	2668.17	111.804	622.632	2886.96	942.462	820.125	-1.4538	2.4774	-0.20059	1.98	-2.86	1.76
FASTKD2_1	FASTKD2	5073.47	4800.04	2822.38	5401.92	4856.5	6805.51	4291.23	2415.8	5553.42	-0.766131	0.486785	1.20087	2.34	1.28	-2.69
FASTKD2_2	FASTKD2	1588.75	1985.26	2276.28	2143.48	3032.69	4025.39	2143.08	2714.05	1581.67	0.197352	0.408527	-0.778999	2.34	1.28	-2.69
FASTKD2_3	FASTKD2	4389.98	4063.72	3690.02	5521.17	4010.98	2447.09	2957.81	3173.35	5658.86	-0.139171	-0.71289	0.834505	2.34	1.28	-2.69
FASTKD2_4	FASTKD2	1290.63	2852.06	1459.68	1621.77	1635.14	427.154	1174.01	1371.94	1241.9	-0.966355	-1.93658	-0.143662	2.34	1.28	-2.69
PRKACB_1	PRKACB	1057.96	493.984	1816.94	1508.48	3109.56	955.667	1682.59	2010.19	1411.79	1.87897	-1.70213	-0.509808	-3.51	3.14	1.36
PRKACB_2	PRKACB	4488.14	3891.29	4486.21	4176.65	4311.46	3547.55	6297.68	7128.11	7533.43	0.205248	-0.281351	0.0797877	-3.51	3.14	1.36
PRKACB_3	PRKACB	3032.08	2101.76	1719.97	2665.19	3605.69	2714.96	2740.21	1717.9	1739.84	-0.289217	-0.409343	0.0183018	-3.51	3.14	1.36
PRKACB_4	PRKACB	3021.18	2665.65	3843.14	3982.87	3682.56	3011.8	3706.75	4235.11	3339.08	0.527796	-0.290082	-0.342949	-3.51	3.14	1.36
PTK6_1	PTK6	1806.89	1864.09	2046.61	2343.22	2809.08	2635.32	3018.53	2123.52	3280.5	0.134764	-0.0921196	0.627457	0.2	2.33	-1.03
PTK6_2	PTK6	1396.07	806.22	530.792	1085.15	1048.17	868.788	1353.66	1157.2	855.273	-0.603027	-0.270791	-0.436181	0.2	2.33	-1.03
PTK6_3	PTK6	2130.46	1575.16	1801.63	1884.11	1215.87	1621.74	1573.79	1151.23	1476.22	0.193806	0.415549	0.358731	0.2	2.33	-1.03
PTK6_4	PTK6	2263.16	3299.44	3189.85	3338.94	2683.31	456.114	2975.52	3185.28	2975.88	-0.0487317	-2.55655	-0.0981036	0.2	2.33	-1.03
TLK1_1	TLK1	2566.73	2097.1	1092.21	2280.61	1753.93	2403.65	2780.69	1861.06	2290.49	-0.941153	0.454633	0.29953	0.29	1.1	-0.27
TLK1_2	TLK1	1681.46	1463.31	2602.92	2054.04	2033.44	709.51	1318.24	1389.83	1446.93	0.830894	-1.51903	0.0580888	0.29	1.1	-0.27
TLK1_3	TLK1	2966.64	2945.27	3909.49	2492.28	3291.24	3424.47	2914.8	3734.06	2395.94	0.408581	0.0572506	-0.640154	0.29	1.1	-0.27
TLK1_4	TLK1	6958.52	8654.05	5313.02	5813.33	8769.66	7551.22	5935.86	5547.4	7316.69	-0.703842	-0.215811	0.399379	0.29	1.1	-0.27
PAK1_1	PAK1	2015.94	1453.99	1903.71	1445.88	2878.96	2642.56	1558.61	1192.99	1839.42	0.388791	-0.12361	0.624672	1.78	-0.8	0.37
PAK1_2	PAK1	2688.52	1533.22	1510.72	2656.24	999.252	1889.61	2955.28	2457.56	1716.4	-0.0213289	0.919172	-0.517836	1.78	-0.8	0.37
PAK1_3	PAK1	3990.06	3914.59	3251.1	3332.97	4402.3	5770.2	3479.03	2427.73	2718.13	-0.267934	0.390365	0.163004	1.78	-0.8	0.37
PAK1_4	PAK1	2383.13	3611.68	969.716	2220.99	3060.64	1875.13	1849.58	2976.51	2120.61	-1.89704	-0.706841	-0.489142	1.78	-0.8	0.37
MAP3K7_1	MAP3K7	3095.71	913.405	944.197	2545.94	461.193	839.829	2628.88	1950.54	1446.93	0.0478331	0.864724	-0.430872	2.74	-3.87	1.69
MAP3K7_2	MAP3K7	1788.71	480.004	117.387	1744	433.242	608.152	1712.95	1324.22	849.415	-2.03178	0.489259	-0.640599	2.74	-3.87	1.69
MAP3K7_3	MAP3K7	1074.32	983.308	729.839	1150.74	69.8777	521.273	1442.22	852.987	603.378	-0.430066	2.89913	-0.499463	2.74	-3.87	1.69
MAP3K7_4	MAP3K7	1377.89	288.934	219.462	1302.78	663.838	615.392	1376.43	596.495	849.415	-0.39677	-0.109327	0.509961	2.74	-3.87	1.69
SRM_1	SRM	3899.17	3140.99	3062.26	3529.73	1656.1	2114.05	3473.97	3549.14	4206.07	-0.0366246	0.352219	0.245002	0.55	0.47	0.01
SRM_2	SRM	4317.26	4683.53	5175.22	4537.38	6358.87	6986.51	4114.11	5786	4176.78	0.144024	0.1358	-0.470175	0.55	0.47	0.01
SRM_3	SRM	3368.37	3760.81	3276.62	3195.84	4178.69	4025.39	3086.85	5004.59	4498.97	-0.198834	-0.0539231	-0.153657	0.55	0.47	0.01
SRM_4	SRM	3206.59	5121.59	4343.31	3005.04	4695.78	2838.04	3185.53	3549.14	4598.56	-0.237799	-0.72647	0.373711	0.55	0.47	0.01
STK25_1	STK25	4128.21	6794.61	3883.97	3461.17	5806.84	5350.29	3997.72	4300.73	3755	-0.806861	-0.118137	-0.195767	1.67	-0.15	-0.31
STK25_2	STK25	2110.46	1687	1959.85	1738.04	1942.6	2099.57	3018.53	2171.24	3192.63	0.216278	0.112106	0.556225	1.67	-0.15	-0.31
STK25_3	STK25	2214.07	2017.88	1444.37	2686.06	1649.11	1353.86	2342.97	3555.11	2641.97	-0.482403	-0.284611	-0.428277	1.67	-0.15	-0.31
STK25_4	STK25	688.944	703.695	694.112	1025.53	943.349	1324.9	680.625	721.759	884.563	-0.0197804	0.490022	0.293449	1.67	-0.15	-0.31
UCKL1_1	UCKL1	3433.82	3029.15	3557.33	4546.32	5499.38	3257.96	3866.15	4193.36	4786.01	0.23188	-0.755301	0.190719	-1.23	1.07	1.09
UCKL1_2	UCKL1	1548.76	1509.91	1913.91	1529.35	2285	999.107	1282.81	1616.5	1253.62	0.342058	-1.19348	-0.366774	-1.23	1.07	1.09
UCKL1_3	UCKL1	3837.37	2269.53	1903.71	4120.01	2627.4	2859.76	3790.25	4270.9	3344.94	-0.253585	0.122257	-0.352561	-1.23	1.07	1.09
UCKL1_4	UCKL1	7627.47	4012.46	5282.4	5434.72	5226.85	7949.41	6431.78	6561.44	6127.5	0.396707	0.604905	-0.098713	-1.23	1.07	1.09
SBK1_1	SBK1	3971.88	3145.66	2572.3	4477.75	3235.34	5820.88	4901.01	4563.18	5096.49	-0.290302	0.847321	0.159463	1.06	-1.17	1.13
SBK1_2	SBK1	8663.61	9949.59	8385.49	7268.15	6778.14	6892.39	8167.5	8756.54	8418	-0.246742	0.0241143	-0.0568842	1.06	-1.17	1.13
SBK1_3	SBK1	5028.02	5508.39	4935.34	6355.91	4835.54	1846.18	5019.93	5601.08	4868.03	-0.158481	-1.38914	-0.202369	1.06	-1.17	1.13
SBK1_4	SBK1	2324.96	2553.81	2689.69	2647.3	2180.19	3771.99	2821.18	2940.72	2079.6	0.0747886	0.790875	-0.499861	1.06	-1.17	1.13
IPMK_1	IPMK	3539.25	1109.13	469.547	3860.65	775.643	774.67	5012.33	2117.56	2149.9	-1.24009	-0.00181138	0.0218687	0.79	0.42	-0.18
IPMK_2	IPMK	3795.56	1514.57	2169.1	3139.2	775.643	1947.53	4184.96	3423.88	3772.57	0.518185	1.32818	0.139918	0.79	0.42	-0.18
IPMK_3	IPMK	3097.52	1020.59	857.433	2727.79	2753.18	680.551	3137.45	1789.48	1511.37	-0.251308	-2.01633	-0.243684	0.79	0.42	-0.18
IPMK_4	IPMK	3322.93	1584.48	1500.51	3666.87	1530.32	1310.42	3324.69	3364.23	3678.85	-0.0785571	-0.223804	0.128977	0.79	0.42	-0.18
PIK3CG_1	PIK3CG	1812.34	1850.11	1393.33	1842.38	2690.29	2881.48	2178.51	1962.47	1815.99	-0.409077	0.0990475	-0.111912	2.08	0.43	-1.12
PIK3CG_2	PIK3CG	5227.98	4618.29	2112.96	3938.16	3088.6	3924.03	4691	3763.88	2981.74	-1.12809	0.345384	-0.336067	2.08	0.43	-1.12
PIK3CG_3	PIK3CG	2210.44	2581.77	3097.99	1767.85	3857.25	2830.8	1376.43	1377.9	2600.97	0.262972	-0.446362	0.916575	2.08	0.43	-1.12
PIK3CG_4	PIK3CG	2214.07	5070.33	4481.11	2265.71	4157.73	3373.79	2684.55	2487.38	2641.97	-0.178224	-0.301422	0.0869877	2.08	0.43	-1.12
BRD4_1	BRD4	6840.36	3131.67	3710.44	5574.83	3871.23	1723.1	6300.21	3256.86	5219.51	0.244656	-1.16779	0.680432	2.94	1.17	-3.61
BRD4_2	BRD4	7273	4809.36	2863.21	4728.17	3556.78	1933.05	4673.29	1962.47	2571.68	-0.748209	-0.879688	0.390041	2.94	1.17	-3.61
BRD4_3	BRD4	785.288	927.386	423.613	784.054	125.78	542.993	564.236	870.882	954.86	-1.13042	2.11003	0.132811	2.94	1.17	-3.61
BRD4_4	BRD4	4204.56	1850.11	882.952	3994.8	1893.69	1274.22	3952.18	1473.34	2302.21	-1.06721	-0.57158	0.643926	2.94	1.17	-3.61
CSNK1E_1	CSNK1E	5378.86	4744.11	5027.21	3893.44	7994.01	7790.14	4144.47	5446	4862.17	0.0836196	-0.0372715	-0.163596	0.23	-0.93	1.64
CSNK1E_2	CSNK1E	3004.82	2567.79	2807.07	6677.87	6086.35	6182.88	3810.49	4724.24	5295.66	0.128541	0.0227008	0.16473	0.23	-0.93	1.64
CSNK1E_3	CSNK1E	861.635	973.988	1010.55	769.148	894.435	1107.71	956.417	936.497	673.674	0.053159	0.308525	-0.475223	0.23	-0.93	1.64
CSNK1E_4	CSNK1E	2828.49	3425.27	2582.51	2575.75	1795.86	2468.81	2902.14	3716.16	2712.27	-0.407445	0.459141	-0.454312	0.23	-0.93	1.64
TWF2_1	TWF2	1094.31	3933.23	4128.95	1538.3	3284.25	1187.34	1973.56	1628.43	1113.03	0.0700582	-1.46783	-0.548994	-0.45	-1.14	3.08
TWF2_2	TWF2	2304.96	2847.4	2822.38	2209.06	2599.45	1411.78	1710.42	2630.54	1716.4	-0.0127314	-0.880691	-0.61597	-0.45	-1.14	3.08
TWF2_3	TWF2	2494.02	2805.46	2582.51	2560.85	1509.36	7457.1	3218.42	2761.77	2395.94	-0.119465	2.30468	-0.205004	-0.45	-1.14	3.08
TWF2_4	TWF2	1448.78	1211.66	1607.69	2152.42	2571.5	1752.06	1771.14	1640.36	1177.47	0.408002	-0.553561	-0.478328	-0.45	-1.14	3.08
CDC42BPG_1	CDC42BPG	4831.7	5284.7	6252.11	6251.56	5513.35	4655.26	5518.38	6185.65	5863.89	0.242523	-0.244069	-0.0770662	1.12	1.32	-1.44
CDC42BPG_2	CDC42BPG	5006.21	7200.05	3577.74	4814.63	7686.55	3504.11	5265.36	3507.39	5629.57	-1.00896	-1.13329	0.682628	1.12	1.32	-1.44
CDC42BPG_3	CDC42BPG	2534.01	1994.58	3082.68	2644.32	1684.05	3569.27	2396.1	2380.01	2190.91	0.628099	1.08369	-0.119443	1.12	1.32	-1.44
CDC42BPG_4	CDC42BPG	963.432	1356.13	729.839	1156.7	740.704	412.674	951.357	1318.25	1540.66	-0.893843	-0.843893	0.224924	1.12	1.32	-1.44
PFKFB2_1	PFKFB2	4666.28	6198.11	4195.3	4871.27	7735.47	5357.53	4518.94	6525.65	3883.88	-0.563054	-0.529921	-0.748624	-0.09	1.16	-0.11
PFKFB2_2	PFKFB2	2875.75	3085.07	4083.01	2861.95	4248.57	3033.52	3109.62	2469.49	2706.41	0.40433	-0.485984	0.13217	-0.09	1.16	-0.11
PFKFB2_3	PFKFB2	3650.13	4399.26	3781.89	3520.79	2809.08	3634.43	4382.31	3191.25	2659.55	-0.218152	0.371629	-0.262939	-0.09	1.16	-0.11
PFKFB2_4	PFKFB2	5064.38	3033.81	4108.53	4769.91	6421.76	6342.15	6064.9	3787.74	7193.67	0.437493	-0.0179965	0.92539	-0.09	1.16	-0.11
PIK3R1_1	PIK3R1	7440.24	5941.79	6910.5	7921.03	6498.63	4669.74	7613.38	9150.23	6754.31	0.217892	-0.476794	-0.437998	-3.1	3.98	1.05
PIK3R1_2	PIK3R1	1583.3	2101.76	2015.99	2444.58	1271.77	470.594	1310.65	1819.31	1821.85	-0.0601133	-1.43429	0.00201303	-3.1	3.98	1.05
PIK3R1_3	PIK3R1	1127.03	2232.25	2424.29	1681.39	2864.99	832.589	1406.79	2045.98	1944.87	0.119063	-1.78285	-0.0731176	-3.1	3.98	1.05
PIK3R1_4	PIK3R1	2741.24	1934	5353.85	2754.62	2271.03	2200.93	2439.12	2093.7	2097.18	1.46899	-0.0452309	0.00239625	-3.1	3.98	1.05
MAP3K13_1	MAP3K13	1208.83	703.695	1566.86	1565.13	1118.04	1390.06	1652.22	2057.91	872.847	1.15485	0.314172	-1.23738	-1.33	0.44	1.86
MAP3K13_2	MAP3K13	5304.33	1859.43	3761.48	4111.07	3563.76	4474.26	4250.74	4109.85	5653	1.01644	0.328247	0.459933	-1.33	0.44	1.86
MAP3K13_3	MAP3K13	3799.19	5499.07	4353.51	3520.79	3193.41	1802.74	3542.29	3853.36	3145.76	-0.337008	-0.824911	-0.292704	-1.33	0.44	1.86
MAP3K13_4	MAP3K13	2284.97	5536.35	3215.37	2021.25	3549.79	3084.2	1773.67	2970.54	2636.12	-0.78395	-0.202838	-0.172313	-1.33	0.44	1.86
CDK14_1	CDK14	2879.39	3369.35	2332.42	3213.73	6093.34	3554.79	3420.84	3811.6	2934.88	-0.53064	-0.777468	-0.377098	2.65	-0.99	-0.2
CDK14_2	CDK14	3750.11	1486.61	1378.02	2787.42	2424.76	3011.8	3102.03	1717.9	2431.08	-0.109436	0.312785	0.50095	2.65	-0.99	-0.2
CDK14_3	CDK14	2646.71	5182.18	4292.27	3201.8	3696.53	6168.4	3312.04	3071.95	2659.55	-0.271818	0.738723	-0.207972	2.65	-0.99	-0.2
CDK14_4	CDK14	2566.73	5573.63	3327.66	2751.64	3039.68	3641.67	2967.93	3036.16	3497.25	-0.744112	0.26068	0.203973	2.65	-0.99	-0.2
NIM1K_1	NIM1K	1572.39	7139.47	6497.1	1606.86	5310.71	1361.1	1685.12	1825.27	1183.32	-0.136022	-1.96413	-0.625269	1.43	0.76	-1.1
NIM1K_2	NIM1K	2686.7	2684.29	2659.06	2697.98	3151.49	1904.09	3114.68	4103.88	5184.36	-0.013624	-0.726927	0.337177	1.43	0.76	-1.1
NIM1K_3	NIM1K	1197.93	2013.22	1592.38	3428.37	1607.19	2867	1262.57	2207.03	3380.09	-0.338324	0.835004	0.614954	1.43	0.76	-1.1
NIM1K_4	NIM1K	2784.86	3914.59	2863.21	3192.86	2012.48	3105.92	3043.84	3095.81	3192.63	-0.451227	0.626046	0.0444294	1.43	0.76	-1.1
PANK2_1	PANK2	5713.33	8467.64	6941.12	5720.91	5261.79	3424.47	5055.35	9024.96	5629.57	-0.28679	-0.619672	-0.680896	-0.16	-1.77	4.4
PANK2_2	PANK2	3908.26	4935.18	4828.16	4889.16	4835.54	4720.42	3451.2	3763.88	3596.83	-0.031629	-0.0347626	-0.0654937	-0.16	-1.77	4.4
PANK2_3	PANK2	4588.12	2581.77	3327.66	4120.01	2697.28	7522.26	2866.72	5577.22	4094.77	0.366147	1.47966	-0.445766	-0.16	-1.77	4.4
PANK2_4	PANK2	3124.79	3732.84	3929.9	2566.81	2669.33	2852.52	3342.4	6137.93	3210.2	0.0742177	0.0957605	-0.935087	-0.16	-1.77	4.4
BMPR1B_1	BMPR1B	4126.4	3709.54	3312.34	4713.27	5506.37	1933.05	5126.19	3865.29	3380.09	-0.163388	-1.51022	-0.193515	-1.12	-0.37	2.68
BMPR1B_2	BMPR1B	5620.62	7228.02	7961.88	6645.08	4066.88	4640.78	5482.95	6984.95	5184.36	0.139509	0.190443	-0.430084	-1.12	-0.37	2.68
BMPR1B_3	BMPR1B	3357.47	5452.47	5313.02	3556.56	2704.27	3055.24	4506.29	5338.63	3667.13	-0.037377	0.176047	-0.541817	-1.12	-0.37	2.68
BMPR1B_4	BMPR1B	2252.25	2828.76	4542.35	3329.99	1362.62	2946.64	2289.83	2362.12	2155.76	0.68327	1.11269	-0.131887	-1.12	-0.37	2.68
PIK3C2A_1	PIK3C2A	1714.18	1920.01	1143.24	2232.91	1565.26	1281.46	1647.16	2230.89	3110.62	-0.747984	-0.288612	0.479581	0.26	1.33	-0.77
PIK3C2A_2	PIK3C2A	3248.4	2875.36	2975.5	3812.95	3270.28	1628.98	3312.04	2457.56	1769.13	0.0493869	-1.00545	-0.474188	0.26	1.33	-0.77
PIK3C2A_3	PIK3C2A	5616.99	5722.76	5455.93	5673.21	3228.35	4713.18	6269.85	4014.41	5260.52	-0.0688872	0.545902	0.390017	0.26	1.33	-0.77
PIK3C2A_4	PIK3C2A	2590.36	2027.2	2659.06	2858.96	3060.64	1990.97	3233.6	4443.89	4217.79	0.391429	-0.620362	-0.0753358	0.26	1.33	-0.77
PRKCA_1	PRKCA	1994.12	1244.28	1454.57	2006.34	2410.78	2374.69	1965.97	1342.11	1089.59	0.225284	-0.021763	-0.300715	-2.23	0.37	2.98
PRKCA_2	PRKCA	5826.03	5923.15	3853.34	6200.88	8245.57	6023.6	5199.57	5958.98	4592.7	-0.620254	-0.452994	-0.375723	-2.23	0.37	2.98
PRKCA_3	PRKCA	2388.58	992.629	785.98	2262.73	2019.47	1571.06	1624.39	1467.38	1400.07	-0.336762	-0.362237	-0.06774	-2.23	0.37	2.98
PRKCA_4	PRKCA	1208.83	615.15	2684.58	804.922	384.328	752.95	1320.77	709.829	339.766	2.12569	0.970218	-1.06293	-2.23	0.37	2.98
PFKFB3_1	PFKFB3	5073.47	3495.17	5297.71	4585.08	6463.69	4575.62	5386.8	5666.7	4276.37	0.600005	-0.498391	-0.406123	-1.47	1.53	0.86
PFKFB3_2	PFKFB3	5695.15	5102.95	3975.83	5443.66	4493.14	6153.92	5133.78	6877.58	5418.68	-0.360074	0.453782	-0.34396	-1.47	1.53	0.86
PFKFB3_3	PFKFB3	3511.98	3047.79	2847.9	3061.69	3535.81	3076.96	2373.33	3221.07	4206.07	-0.097864	-0.200537	0.384932	-1.47	1.53	0.86
PFKFB3_4	PFKFB3	1094.31	1020.59	1811.84	1252.1	2494.64	1078.75	827.377	775.443	743.97	0.82805	-1.20947	-0.0597754	-1.47	1.53	0.86
LRPPRC_1	LRPPRC	2613.99	997.289	847.225	3428.37	1851.76	2403.65	3304.45	1455.45	1265.34	-0.235266	0.376328	-0.201942	0.87	1.23	-1.15
LRPPRC_2	LRPPRC	2499.47	1854.77	520.584	1764.87	1013.23	434.394	1796.45	626.319	562.371	-1.83304	-1.22188	-0.155375	0.87	1.23	-1.15
LRPPRC_3	LRPPRC	5633.35	2935.94	2291.59	4111.07	2927.88	1694.14	5551.27	1956.5	2788.42	-0.357475	-0.789304	0.511173	0.87	1.23	-1.15
LRPPRC_4	LRPPRC	1381.52	386.799	1133.04	1296.82	894.435	1151.14	870.39	489.126	667.816	1.55054	0.36402	0.449246	0.87	1.23	-1.15
TRRAP_1	TRRAP	3024.81	838.841	617.556	3693.7	146.743	550.233	3471.44	1103.52	825.983	-0.441828	1.90675	-0.417922	5.49	-2.48	0.44
TRRAP_2	TRRAP	5366.13	1402.73	785.98	5449.62	782.631	1100.47	4789.68	1920.71	3034.46	-0.835672	0.49171	0.659799	5.49	-2.48	0.44
TRRAP_3	TRRAP	663.495	102.525	25.5188	1109	55.9022	108.599	936.176	137.194	140.593	-2.00634	0.958028	0.0353082	5.49	-2.48	0.44
TRRAP_4	TRRAP	3095.71	466.023	81.6603	3177.95	600.949	376.475	2947.69	1348.08	784.977	-2.51269	-0.674688	-0.780182	5.49	-2.48	0.44
HSPB8_1	HSPB8	5911.47	5592.28	5777.46	6233.68	7511.86	7500.54	6155.99	8195.84	8488.29	0.047001	-0.00217516	0.0505833	3	-1.91	0.38
HSPB8_2	HSPB8	5656.98	6645.49	8865.24	4939.84	4625.91	6725.87	5181.86	5833.72	6701.59	0.415785	0.539985	0.200088	3	-1.91	0.38
HSPB8_3	HSPB8	3502.89	5345.28	3174.54	3693.7	3878.21	3880.59	3461.32	3650.55	1558.24	-0.751717	0.000882727	-1.2282	3	-1.91	0.38
HSPB8_4	HSPB8	2704.88	4096.34	668.594	2191.18	1893.69	2874.24	3223.48	2362.12	3544.11	-2.61513	0.601984	0.585342	3	-1.91	0.38
PFKFB4_1	PFKFB4	2035.93	2782.16	668.594	2265.71	2697.28	2932.16	2327.79	2499.31	2108.89	-2.057	0.120459	-0.245046	2.27	-0.67	-0.37
PFKFB4_2	PFKFB4	2503.1	2260.21	1597.48	2545.94	2920.89	2403.65	2661.77	1682.11	1980.02	-0.500661	-0.281182	0.235236	2.27	-0.67	-0.37
PFKFB4_3	PFKFB4	4437.24	3294.78	5864.23	3684.76	2816.07	2794.6	4050.86	3501.42	2390.08	0.831758	-0.0110415	-0.550884	2.27	-0.67	-0.37
PFKFB4_4	PFKFB4	4413.61	8668.03	5757.05	4155.78	2927.88	4184.66	3947.12	2541.07	4083.05	-0.590374	0.515257	0.684213	2.27	-0.67	-0.37
PDK2_1	PDK2	3408.37	1840.79	1970.05	3377.69	1900.67	1303.18	3041.31	2922.82	2764.99	0.0979097	-0.544472	-0.0800872	-2.37	2.68	0.86
PDK2_2	PDK2	2337.68	3518.47	3108.19	2393.9	3074.62	2505.01	1978.62	2427.73	2313.92	-0.178873	-0.295594	-0.0692685	-2.37	2.68	0.86
PDK2_3	PDK2	3422.91	1328.17	2312.01	2847.04	3535.81	2027.17	3069.14	2725.98	2507.24	0.799711	-0.802573	-0.120676	-2.37	2.68	0.86
PDK2_4	PDK2	2535.82	1444.67	2556.99	2563.83	1914.65	1259.74	2924.92	1932.64	1704.69	0.823704	-0.603951	-0.181067	-2.37	2.68	0.86
STK19_1	STK19	2732.15	2414	2015.99	2689.04	2648.37	1867.89	2515.02	3065.98	1628.53	-0.259938	-0.503689	-0.912776	1.3	-1.76	1.17
STK19_2	STK19	5302.51	4324.69	3965.63	5440.68	5024.21	10106.9	5391.87	4276.87	4317.37	-0.125049	1.00837	0.0135992	1.3	-1.76	1.17
STK19_3	STK19	5596.99	5172.85	3679.82	5133.62	3521.84	1672.42	6264.79	3244.93	4475.54	-0.491327	-1.07439	0.463874	1.3	-1.76	1.17
STK19_4	STK19	3181.14	4539.06	4782.23	3019.95	2466.68	4959.33	3931.94	2988.44	2454.52	0.0752888	1.00757	-0.283953	1.3	-1.76	1.17
PAK4_1	PAK4	4615.38	3844.69	2863.21	3756.3	2962.82	2432.61	3896.51	2988.44	5248.8	-0.425232	-0.284466	0.812596	2.39	0.62	-2
PAK4_2	PAK4	5351.59	4879.26	4736.3	5166.41	5932.62	4148.46	5637.3	6579.34	6953.49	-0.0429032	-0.516092	0.0797948	2.39	0.62	-2
PAK4_3	PAK4	3697.4	2162.35	872.744	3789.1	1425.51	1310.42	4235.56	2904.93	4141.63	-1.30897	-0.121442	0.511696	2.39	0.62	-2
PAK4_4	PAK4	3508.35	4986.45	4358.62	3735.44	1593.21	2367.45	3982.54	4634.76	3362.51	-0.194141	0.571394	-0.462956	2.39	0.62	-2
ROCK2_1	ROCK2	3646.5	4282.75	5205.84	2885.8	5625.16	4532.18	3162.76	2063.87	3766.72	0.281594	-0.311689	0.867954	2.52	0.05	-1.29
ROCK2_2	ROCK2	3437.45	6673.45	5547.79	3878.53	5576.24	4676.98	2912.27	5505.65	6408.69	-0.266518	-0.253717	0.219118	2.52	0.05	-1.29
ROCK2_3	ROCK2	4102.76	9264.54	7752.62	3809.97	5967.56	8304.17	5055.35	6167.75	5664.72	-0.257034	0.476695	-0.122741	2.52	0.05	-1.29
ROCK2_4	ROCK2	4924.41	11799.7	5256.88	5047.16	9251.81	9549.43	5260.29	10987.4	8640.6	-1.16647	0.0456789	-0.34665	2.52	0.05	-1.29
PRKD2_1	PRKD2	3142.97	1896.71	2357.94	3374.71	2662.34	1643.46	2158.26	2851.24	2050.31	0.314026	-0.695961	-0.475748	-2.29	0.79	2.02
PRKD2_2	PRKD2	4093.68	6193.45	5103.77	2954.36	3151.49	3105.92	4207.73	4861.43	3766.72	-0.27918	-0.0210123	-0.368074	-2.29	0.79	2.02
PRKD2_3	PRKD2	2159.54	1961.96	3812.51	1651.58	1802.85	1295.94	1920.43	2254.75	1587.53	0.958449	-0.476274	-0.506186	-2.29	0.79	2.02
PRKD2_4	PRKD2	3272.03	1859.43	2505.95	2480.35	1956.58	2548.45	2955.28	1544.92	1874.57	0.430496	0.381286	0.279027	-2.29	0.79	2.02
SGK494_1	SGK494	2586.72	2670.31	3154.13	2918.59	2864.99	3533.07	2914.8	2040.01	2261.2	0.240233	0.302395	0.148512	0.16	0.76	-0.2
SGK494_2	SGK494	2746.69	1398.07	1551.55	2390.92	2641.38	2895.96	1935.61	2875.1	2665.41	0.15027	0.132751	-0.109259	0.16	0.76	-0.2
SGK494_3	SGK494	876.177	838.841	566.518	1040.44	2033.44	1390.06	794.484	1061.76	1124.74	-0.566276	-0.548775	0.0831368	0.16	0.76	-0.2
SGK494_4	SGK494	2046.84	2241.57	2051.71	2602.58	3479.91	2258.85	2140.55	3316.51	3333.22	-0.12768	-0.623462	0.00725146	0.16	0.76	-0.2
ERN2_1	ERN2	4740.81	6766.65	5221.15	6174.05	6302.97	2939.4	6135.75	6191.61	7328.4	-0.374074	-1.10051	0.243183	-0.18	0.91	-0.06
ERN2_2	ERN2	3162.96	3299.44	4976.17	3243.54	3431	3902.31	2310.08	2714.05	2360.79	0.592814	0.1857	-0.201179	-0.18	0.91	-0.06
ERN2_3	ERN2	3735.57	3849.35	3618.57	4078.27	3242.33	3149.36	3833.26	5088.1	5752.59	-0.0891947	-0.0419719	0.177085	-0.18	0.91	-0.06
ERN2_4	ERN2	963.432	414.76	398.094	965.907	705.765	1064.27	741.35	1258.6	1031.01	-0.0591697	0.592598	-0.28776	-0.18	0.91	-0.06
STKLD1_1	STKLD1	6556.79	5266.06	4149.36	6042.88	8259.55	8615.48	6107.91	4026.34	5688.15	-0.343834	0.060869	0.498491	0.3	0.6	-0.23
STKLD1_2	STKLD1	3528.34	4646.25	4868.99	3663.89	6219.12	6088.76	3355.05	3107.74	2436.94	0.0675572	-0.030562	-0.350792	0.3	0.6	-0.23
STKLD1_3	STKLD1	2239.52	4324.69	6277.63	2220.99	2305.97	3301.4	2143.08	2195.1	2477.95	0.537623	0.517705	0.17486	0.3	0.6	-0.23
STKLD1_4	STKLD1	5264.34	4170.91	2955.08	5217.09	5562.27	2794.6	5442.47	3394.05	2882.15	-0.497163	-0.99303	-0.235863	0.3	0.6	-0.23
CAMK2D_1	CAMK2D	4035.51	3066.43	2730.52	5202.18	6778.14	4510.46	4647.99	4992.66	5166.79	-0.167387	-0.587615	0.0494587	-0.39	3.72	-1.21
CAMK2D_2	CAMK2D	1705.09	2013.22	3399.11	1744	2494.64	1266.98	1371.37	1049.83	1347.35	0.755652	-0.977432	0.359966	-0.39	3.72	-1.21
CAMK2D_3	CAMK2D	4113.67	2949.93	3424.63	3106.4	6505.62	4206.38	3577.71	4109.85	3672.99	0.215269	-0.629106	-0.162131	-0.39	3.72	-1.21
CAMK2D_4	CAMK2D	4290	1831.47	939.093	3967.97	3682.56	2809.08	3797.84	2881.07	3813.58	-0.963662	-0.390609	0.404542	-0.39	3.72	-1.21
CLP1_1	CLP1	1717.82	419.421	66.349	1979.51	76.8655	340.275	1609.21	363.862	579.945	-2.66025	2.14629	0.672527	8.15	-5.03	0.97
CLP1_2	CLP1	896.173	862.142	86.764	1320.67	572.997	304.076	1239.8	1234.74	726.396	-3.31276	-0.914097	-0.765383	8.15	-5.03	0.97
CLP1_3	CLP1	3784.65	330.876	122.49	3684.76	174.694	499.553	2983.11	1449.48	1042.73	-1.43362	1.51581	-0.475171	8.15	-5.03	0.97
CLP1_4	CLP1	2670.34	228.351	112.283	2692.02	104.817	658.831	3686.51	739.653	708.822	-1.02412	2.65204	-0.0614254	8.15	-5.03	0.97
CDC42BPA_1	CDC42BPA	2046.84	2455.94	3276.62	3571.47	3661.59	1824.46	2707.32	3071.95	3333.22	0.415932	-1.00501	0.117764	1.45	1.34	-2.36
CDC42BPA_2	CDC42BPA	290.847	209.71	5.10377	408.424	1132.02	550.233	404.833	292.282	656.1	-5.36069	-1.04078	1.16655	1.45	1.34	-2.36
CDC42BPA_3	CDC42BPA	2319.51	1910.69	2526.36	2879.83	3864.24	4814.54	2601.05	2761.77	3198.49	0.402966	0.317212	0.211796	1.45	1.34	-2.36
CDC42BPA_4	CDC42BPA	2519.46	1421.37	2873.42	2897.72	2858	3294.16	2687.08	2260.71	2196.76	1.01549	0.204903	-0.0413996	1.45	1.34	-2.36
MAP4K1_1	MAP4K1	3270.21	3043.13	4720.98	2808.28	2899.93	2541.21	3241.19	3781.78	3034.46	0.633532	-0.190503	-0.317623	1.29	-0.11	-0.46
MAP4K1_2	MAP4K1	2523.1	3667.6	3179.65	2411.79	2599.45	2700.48	2540.33	3656.51	2349.07	-0.20597	0.0550105	-0.638377	1.29	-0.11	-0.46
MAP4K1_3	MAP4K1	3212.04	3327.4	2597.82	3067.65	3710.51	4467.02	3243.72	3334.41	4399.38	-0.357097	0.267696	0.399872	1.29	-0.11	-0.46
MAP4K1_4	MAP4K1	3037.54	3895.95	1883.29	2960.33	3200.4	2968.36	2621.29	1735.8	2870.44	-1.04872	-0.108586	0.72567	1.29	-0.11	-0.46
PIM3_1	PIM3	1670.55	1281.56	1714.87	1594.94	2180.19	1165.62	1687.65	2004.22	1493.8	0.420191	-0.903348	-0.424056	-1.28	1.08	0.93
PIM3_2	PIM3	6125.97	3793.43	3200.06	3154.1	2718.24	2143.01	3263.96	2666.33	3608.55	-0.245402	-0.343035	0.436563	-1.28	1.08	0.93
PIM3_3	PIM3	2775.77	2153.03	3914.59	3005.04	1201.9	1310.42	2297.43	2308.43	2214.34	0.862495	0.124719	-0.0600396	-1.28	1.08	0.93
PIM3_4	PIM3	2277.7	969.328	755.358	1651.58	1397.55	1513.14	2497.31	1765.62	1118.88	-0.359825	0.11464	-0.658117	-1.28	1.08	0.93
PRKCG_1	PRKCG	5753.32	6831.9	5547.79	6263.49	5317.7	4734.9	5341.26	4742.13	6350.11	-0.300372	-0.167468	0.421246	2.78	1.04	-4.55
PRKCG_2	PRKCG	2677.61	3290.12	3011.22	3920.27	3787.37	2664.28	4627.74	3441.77	6344.25	-0.127792	-0.50745	0.882298	2.78	1.04	-4.55
PRKCG_3	PRKCG	4013.69	5396.55	3725.75	4266.09	3948.09	4894.17	4184.96	4336.52	5020.34	-0.534505	0.30991	0.211248	2.78	1.04	-4.55
PRKCG_4	PRKCG	2741.24	3029.15	1714.87	2796.36	4688.8	3728.55	2547.92	1908.78	3057.89	-0.820817	-0.330603	0.679886	2.78	1.04	-4.55
TTBK1_1	TTBK1	5020.75	2954.59	4766.92	4403.22	6428.75	6718.63	4131.82	5517.58	5342.53	0.690101	0.0636284	-0.0465119	-2.52	2.24	0.95
TTBK1_2	TTBK1	5342.5	6981.02	6007.13	5136.6	4870.48	3265.2	5164.15	3149.49	2636.12	-0.216762	-0.576894	-0.256705	-2.52	2.24	0.95
TTBK1_3	TTBK1	2432.21	1728.95	3547.12	2447.56	4234.59	2729.44	2044.41	2654.4	2694.7	1.03676	-0.633616	0.0217362	-2.52	2.24	0.95
TTBK1_4	TTBK1	5433.39	4883.92	4761.81	4826.55	6379.84	5328.57	5042.7	5535.47	4879.74	-0.0365282	-0.259772	-0.181901	-2.52	2.24	0.95
NEK2_1	NEK2	1492.41	1076.51	255.188	1222.29	943.349	398.195	1148.71	608.425	913.853	-2.07673	-1.24432	0.586885	6.38	-1.55	-0.5
NEK2_2	NEK2	2715.79	2241.57	530.792	3100.44	1097.08	2215.41	2550.45	3525.28	1786.7	-2.07829	1.0139	-0.980441	6.38	-1.55	-0.5
NEK2_3	NEK2	2050.47	186.409	35.7264	1654.56	76.8655	108.599	1077.87	453.336	720.538	-2.38341	0.498596	0.668495	6.38	-1.55	-0.5
NEK2_4	NEK2	3319.29	964.668	923.782	3428.37	1236.84	1962.01	3974.95	1413.69	1628.53	-0.0624796	0.665681	0.204106	6.38	-1.55	-0.5
TAF9_1	TAF9	3186.6	3788.77	4077.91	2703.94	2655.35	2939.4	2165.85	2105.63	2372.5	0.106102	0.146618	0.172161	-0.34	1.17	-0.25
TAF9_2	TAF9	2039.57	2185.65	1418.85	2268.69	2522.59	2266.09	1662.34	1926.68	1763.27	-0.623342	-0.154699	-0.127863	-0.34	1.17	-0.25
TAF9_3	TAF9	3650.13	3187.6	5297.71	3437.32	2878.96	1831.7	4911.13	2767.74	3760.86	0.7329	-0.652369	0.442356	-0.34	1.17	-0.25
TAF9_4	TAF9	5936.92	5079.65	4353.51	4424.09	5310.71	4611.82	5219.81	4670.55	3614.41	-0.222549	-0.203569	-0.369834	-0.34	1.17	-0.25
SPHK2_1	SPHK2	2832.13	2595.75	2511.05	3169.01	1593.21	1628.98	3005.88	2427.73	3128.19	-0.0478575	0.0320287	0.365719	0.81	-0.01	-0.21
SPHK2_2	SPHK2	3704.67	2255.55	831.914	3294.22	1600.2	2143.01	3456.26	1789.48	2325.64	-1.43897	0.421387	0.378084	0.81	-0.01	-0.21
SPHK2_3	SPHK2	4877.15	3019.83	2357.94	3407.5	3458.95	2859.76	4372.19	2893	2548.25	-0.356939	-0.274438	-0.183062	0.81	-0.01	-0.21
SPHK2_4	SPHK2	2346.77	1430.69	2475.33	2161.37	1725.98	1549.34	2320.2	1849.13	1277.05	0.790908	-0.155763	-0.534032	0.81	-0.01	-0.21
CASK_1	CASK	2657.62	3159.64	2730.52	2089.82	3934.12	1433.5	2355.62	2302.47	2267.06	-0.210585	-1.4565	-0.0223596	-1.13	4.43	-0.66
CASK_2	CASK	3682.85	3998.48	8288.52	4063.37	3396.06	1440.74	3425.9	4384.24	3608.55	1.05166	-1.23705	-0.280906	-1.13	4.43	-0.66
CASK_3	CASK	2959.37	4436.54	3322.55	2226.95	3444.97	2092.33	3286.74	2183.17	3421.09	-0.417143	-0.719381	0.648032	-1.13	4.43	-0.66
CASK_4	CASK	7180.29	11184.6	12422.6	8228.09	6107.31	5075.17	4994.62	7736.54	7656.45	0.151456	-0.267081	-0.0150116	-1.13	4.43	-0.66
AK9_1	AK9	3479.26	3658.28	3587.95	3735.44	3095.58	2816.32	3539.76	4145.64	4475.54	-0.0280065	-0.136399	0.110467	1.67	0.57	-1.46
AK9_2	AK9	1194.29	1822.15	1235.11	816.847	929.374	470.594	708.457	1467.38	1388.35	-0.561	-0.981777	-0.0798636	1.67	0.57	-1.46
AK9_3	AK9	5809.67	11221.8	7982.29	4886.18	6002.5	8094.21	5933.33	7629.17	7521.72	-0.491433	0.431328	-0.0204634	1.67	0.57	-1.46
AK9_4	AK9	2603.08	2204.29	2107.86	2212.05	2648.37	2374.69	2512.49	2374.05	3784.29	-0.0645369	-0.157365	0.672673	1.67	0.57	-1.46
PIK3CB_1	PIK3CB	2179.54	3140.99	7109.55	2036.16	3095.58	2273.33	2117.78	3650.55	1552.38	1.17854	-0.445405	-1.23363	-1.65	-0.01	2.34
PIK3CB_2	PIK3CB	6894.9	5499.07	6879.88	6051.82	3417.02	4068.83	5839.71	5177.57	5248.8	0.323195	0.251873	0.0197114	-1.65	-0.01	2.34
PIK3CB_3	PIK3CB	1730.54	2250.89	1684.24	1627.73	1411.53	1571.06	1614.27	1872.99	1605.1	-0.418396	0.154477	-0.222681	-1.65	-0.01	2.34
PIK3CB_4	PIK3CB	1963.22	1700.98	1291.25	2200.12	1236.84	1252.5	2955.28	1747.73	1851.14	-0.397598	0.0181602	0.0829316	-1.65	-0.01	2.34
MATK_1	MATK	4011.87	6724.71	6012.24	3237.58	4835.54	2584.65	3365.17	3328.44	3520.68	-0.16157	-0.90371	0.0810076	0.24	-0.21	0.49
MATK_2	MATK	3546.52	2143.71	2005.78	3234.6	2662.34	2917.68	3610.6	3024.23	3731.57	-0.0959431	0.132126	0.303215	0.24	-0.21	0.49
MATK_3	MATK	1726.91	1556.52	1908.81	1395.2	1872.72	1419.02	1634.51	1348.08	796.693	0.294352	-0.400242	-0.758808	0.24	-0.21	0.49
MATK_4	MATK	2866.66	2479.24	2225.24	2361.11	1236.84	2809.08	2383.45	2893	2759.13	-0.155937	1.18344	-0.06835	0.24	-0.21	0.49
TESK1_1	TESK1	3037.54	1789.53	2087.44	1836.42	2718.24	1419.02	3122.27	2451.59	1277.05	0.222156	-0.937779	-0.940903	-2.08	0.75	1.57
TESK1_2	TESK1	4631.74	4823.34	6328.67	4421.11	4360.37	5067.93	4149.54	5881.44	4704	0.391871	0.216946	-0.32228	-2.08	0.75	1.57
TESK1_3	TESK1	2404.94	577.868	418.509	1663.51	1166.96	933.947	1758.49	1461.41	1751.55	-0.465483	-0.32134	0.261271	-2.08	0.75	1.57
TESK1_4	TESK1	5042.56	4520.42	8104.78	4939.84	4667.83	5024.49	4630.27	3256.86	3462.1	0.842316	0.106225	0.0881649	-2.08	0.75	1.57
MPP7_1	MPP7	6264.12	6845.88	7487.23	6239.64	7337.16	8347.61	5591.75	5714.42	8318.41	0.129196	0.186141	0.541701	0.92	-2.78	2.07
MPP7_2	MPP7	1821.43	4548.38	2107.86	1773.81	1977.54	1889.61	1885	2946.68	2009.31	-1.10958	-0.0656147	-0.552395	0.92	-2.78	2.07
MPP7_3	MPP7	2888.48	4506.44	7012.58	3386.64	3444.97	5415.45	3200.71	5243.19	3549.97	0.637956	0.652588	-0.562638	0.92	-2.78	2.07
MPP7_4	MPP7	570.788	1155.74	745.15	816.847	363.364	962.907	642.672	1240.71	784.977	-0.63321	1.40598	-0.660443	0.92	-2.78	2.07
PIK3R3_1	PIK3R3	3003	5061.01	5103.77	2930.51	2487.65	3308.64	2431.53	3644.58	3485.53	0.0121374	0.411454	-0.064375	1.02	0.33	-0.73
PIK3R3_2	PIK3R3	1574.21	2353.42	2643.75	2042.12	1844.77	1925.81	1796.45	1705.97	1335.63	0.16783	0.0620258	-0.353074	1.02	0.33	-0.73
PIK3R3_3	PIK3R3	3190.23	6901.8	5935.68	6060.77	5611.18	6791.03	4658.11	5231.26	5465.55	-0.217559	0.275325	0.0632079	1.02	0.33	-0.73
PIK3R3_4	PIK3R3	5344.32	3625.66	2403.87	5178.33	6142.25	3098.68	5323.55	4002.48	6203.66	-0.592882	-0.987115	0.632226	1.02	0.33	-0.73
SRC_1	SRC	2708.52	866.803	785.98	2411.79	1565.26	1390.06	1917.89	2004.22	1610.96	-0.141211	-0.171255	-0.315122	-3.23	0.43	3.54
SRC_2	SRC	2937.56	2264.87	2556.99	2683.07	796.606	774.67	2628.88	3036.16	2120.61	0.175016	-0.0402855	-0.517768	-3.23	0.43	3.54
SRC_3	SRC	1468.78	433.401	755.358	1657.54	1069.13	1382.82	1983.68	1222.81	814.267	0.801456	0.371178	-0.586631	-3.23	0.43	3.54
SRC_4	SRC	4662.65	2334.78	5721.32	3681.77	3437.98	2591.89	4020.49	3400.02	2237.77	1.29307	-0.407561	-0.603482	-3.23	0.43	3.54
CERKL_1	CERKL	3497.44	4650.91	4297.37	3467.13	5149.99	3895.07	2464.42	2487.38	3011.03	-0.114058	-0.402921	0.275629	-2.1	2.84	0.22
CERKL_2	CERKL	3108.43	3947.21	4333.1	2832.13	3451.96	2063.37	2537.79	2213	2390.08	0.134564	-0.742412	0.111058	-2.1	2.84	0.22
CERKL_3	CERKL	2915.74	2712.25	4363.72	2274.65	3521.84	2186.45	3317.1	3065.98	2958.31	0.686067	-0.687738	-0.0515773	-2.1	2.84	0.22
CERKL_4	CERKL	763.474	396.12	729.839	605.182	531.071	456.114	827.377	1103.52	738.112	0.881642	-0.21951	-0.580194	-2.1	2.84	0.22
TNK1_1	TNK1	3379.28	6836.56	2975.5	3109.39	3144.5	6045.32	3243.72	2839.31	2800.14	-1.20014	0.942989	-0.0200433	2.84	-2.77	0.56
TNK1_2	TNK1	4437.24	4832.66	4088.12	3953.06	4017.97	4242.58	3104.56	4241.08	3403.52	-0.24138	0.0784762	-0.317404	2.84	-2.77	0.56
TNK1_3	TNK1	3577.42	3080.41	2888.73	3696.68	5541.3	5972.92	4293.76	5135.82	6238.81	-0.0926867	0.108211	0.280676	2.84	-2.77	0.56
TNK1_4	TNK1	3910.08	5741.4	5027.21	4179.63	5289.74	6921.35	4245.68	4491.6	3866.3	-0.191645	0.387855	-0.216276	2.84	-2.77	0.56
PDPK1_1	PDPK1	3691.94	1742.93	1944.54	3637.06	2592.46	3475.15	3597.95	3071.95	1950.73	0.157914	0.422753	-0.655143	3.11	-1.87	-0.1
PDPK1_2	PDPK1	2632.17	456.703	214.358	1726.11	356.376	376.475	2864.19	459.301	509.649	-1.09123	0.0791519	0.150065	3.11	-1.87	-0.1
PDPK1_3	PDPK1	3095.71	298.255	199.047	2820.21	181.682	1114.95	3167.82	685.969	949.002	-0.583436	2.61748	0.468268	3.11	-1.87	-0.1
PDPK1_4	PDPK1	2083.19	330.876	96.9716	2709.91	440.23	159.278	2631.41	620.354	732.254	-1.77066	-1.46671	0.239252	3.11	-1.87	-0.1
ADRBK2_1	ADRBK2	1952.31	936.706	1714.87	1749.96	978.288	1440.74	1485.23	4133.71	1657.82	0.872427	0.558479	-1.31815	-2.27	0.36	2.25
ADRBK2_2	ADRBK2	12233.8	11604	16138.1	13203.7	11809.3	16753.1	11006.4	15455.2	14475.2	0.475853	0.504503	-0.0945063	-2.27	0.36	2.25
ADRBK2_3	ADRBK2	7827.43	10070.8	7711.79	7455.97	8692.79	7000.99	7658.93	7098.29	7070.65	-0.385034	-0.312261	-0.00562821	-2.27	0.36	2.25
ADRBK2_4	ADRBK2	1977.76	2507.2	3638.99	2519.11	4451.21	2295.05	1682.59	1532.99	1739.84	0.537457	-0.955673	0.182602	-2.27	0.36	2.25
BRSK1_1	BRSK1	4818.98	3131.67	2745.83	3151.12	3787.37	2924.92	3587.83	3662.48	6859.76	-0.189694	-0.3728	0.905338	0.59	0.68	-0.79
BRSK1_2	BRSK1	3882.81	4142.94	3113.3	4412.17	7651.61	5726.76	4344.36	4414.06	3503.11	-0.412213	-0.418044	-0.333472	0.59	0.68	-0.79
BRSK1_3	BRSK1	3124.79	2297.49	2118.06	3303.16	2899.93	3496.87	3319.63	2099.66	2284.63	-0.117315	0.270049	0.121806	0.59	0.68	-0.79
BRSK1_4	BRSK1	185.415	74.5637	112.283	244.458	160.719	188.237	182.175	399.651	298.76	0.590593	0.228015	-0.419756	0.59	0.68	-0.79
MAPK13_1	MAPK13	3562.88	2595.75	3695.13	3151.12	2250.06	2649.8	3107.09	3614.76	2167.47	0.509474	0.23592	-0.737885	0.53	0.26	-0.32
MAPK13_2	MAPK13	3868.27	2768.18	1867.98	3225.65	3766.41	3388.27	3069.14	1473.34	2220.2	-0.567458	-0.152639	0.591594	0.53	0.26	-0.32
MAPK13_3	MAPK13	5307.96	4935.18	3909.49	3798.04	4549.04	4380.14	4000.25	4336.52	5869.75	-0.336125	-0.0545849	0.436763	0.53	0.26	-0.32
MAPK13_4	MAPK13	2512.19	2274.19	2276.28	2182.23	2746.19	2425.37	2601.05	3596.86	3216.06	0.00132405	-0.179231	-0.161444	0.53	0.26	-0.32
GRK7_1	GRK7	3333.84	2866.04	3062.26	4635.76	3801.35	4068.83	4931.37	4688.45	4780.16	0.0955376	0.098101	0.0279475	-0.82	0.82	0.43
GRK7_2	GRK7	3813.73	5736.74	6277.63	3329.99	3871.23	3569.27	3818.08	4133.71	3672.99	0.129989	-0.117161	-0.170482	-0.82	0.82	0.43
GRK7_3	GRK7	2297.69	2120.4	1929.22	2331.29	1614.18	1665.18	1738.25	1765.62	990.008	-0.136319	0.0448785	-0.834666	-0.82	0.82	0.43
GRK7_4	GRK7	2266.79	1579.82	2118.06	2700.96	3361.12	2200.93	3051.43	2081.77	3081.33	0.422988	-0.610828	0.565743	-0.82	0.82	0.43
NEK1_1	NEK1	2883.02	3653.62	1959.85	2325.33	2774.15	2809.08	2492.25	2463.52	2425.23	-0.898586	0.0180551	-0.0226033	0.74	0.59	-0.83
NEK1_2	NEK1	2688.52	2926.62	3644.09	2027.21	3060.64	2664.28	2639	1890.89	3473.81	0.316321	-0.200088	0.877457	0.74	0.59	-0.83
NEK1_3	NEK1	2101.37	1467.97	1587.27	2396.88	1495.38	1238.02	1933.08	3077.91	1845.28	0.112724	-0.272477	-0.738112	0.74	0.59	-0.83
NEK1_4	NEK1	13891.6	12284.4	11764.2	12553.8	12214.6	11953.1	12979.9	12341.5	14217.5	-0.0624221	-0.0312276	0.204148	0.74	0.59	-0.83
NT_1	NT	3064.8	5200.82	4511.73	3994.8	5478.41	4669.74	3646.02	3429.84	2852.86	-0.205057	-0.230417	-0.265732	-3.98	0.27	6.1
NT_10	NT	3904.62	2824.1	3909.49	3956.04	6568.51	5147.57	3377.82	5595.12	3403.52	0.469188	-0.351674	-0.717142	-3.98	0.27	6.1
NT_100	NT	4704.45	6673.45	5139.49	5169.39	10300	7203.7	4647.99	5970.91	5360.1	-0.376806	-0.515831	-0.155691	-3.98	0.27	6.1
NT_11	NT	5444.3	7237.34	5950.99	4960.71	6701.27	9339.47	5718.26	5654.77	5078.92	-0.282329	0.478906	-0.154947	-3.98	0.27	6.1
NT_12	NT	2763.05	6039.66	5236.47	3338.94	2529.57	5545.77	2606.11	3388.09	3796.01	-0.205874	1.13249	0.164011	-3.98	0.27	6.1
NT_13	NT	4533.58	5019.07	6522.61	3687.74	4479.16	6320.44	3618.19	4837.57	3637.84	0.378031	0.496795	-0.411201	-3.98	0.27	6.1
NT_14	NT	4304.54	3397.31	6798.22	4361.49	8182.68	4966.57	4303.88	4270.9	4522.4	1.00076	-0.720323	0.0825489	-3.98	0.27	6.1
NT_15	NT	2717.6	4049.74	3674.71	4331.67	6170.2	5690.56	3608.07	4199.32	2835.29	-0.140198	-0.116747	-0.566661	-3.98	0.27	6.1
NT_16	NT	5280.7	5042.37	8768.27	5732.84	4961.32	6421.79	6034.54	7187.76	8060.66	0.798191	0.372253	0.165355	-3.98	0.27	6.1
NT_17	NT	7209.38	8705.31	9615.5	7062.45	14338.9	12228.2	6993.48	8201.8	10468.3	0.143466	-0.229724	0.352016	-3.98	0.27	6.1
NT_18	NT	514.436	335.537	796.188	873.49	391.315	188.237	594.598	363.862	556.513	1.24664	-1.05578	0.613026	-3.98	0.27	6.1
NT_19	NT	4064.59	4031.1	5348.75	3908.34	4318.44	6588.31	3200.71	4235.11	4657.14	0.408028	0.609397	0.137044	-3.98	0.27	6.1
NT_2	NT	6749.47	8150.74	10865.9	5616.57	8399.3	7232.66	6085.14	6895.48	6689.88	0.414807	-0.215743	-0.0436711	-3.98	0.27	6.1
NT_20	NT	1974.13	2376.72	2342.63	2435.64	3633.64	2953.88	2173.45	1515.1	1663.68	-0.0208416	-0.298805	0.13497	-3.98	0.27	6.1
NT_21	NT	5855.12	7461.03	7558.68	3827.85	8895.44	8463.45	5328.61	9084.61	8230.54	0.0187598	-0.07182	-0.142438	-3.98	0.27	6.1
NT_22	NT	3824.64	7549.57	8063.95	4209.45	7064.64	5415.45	4012.9	5505.65	2747.42	0.0950922	-0.383535	-1.00284	-3.98	0.27	6.1
NT_23	NT	1583.3	3821.39	2031.3	1749.96	2578.49	2063.37	769.182	1878.96	978.292	-0.911694	-0.321521	-0.941596	-3.98	0.27	6.1
NT_24	NT	3073.89	3527.79	3342.97	2721.83	3403.05	4727.66	2709.85	3107.74	2589.25	-0.0776369	0.474299	-0.263329	-3.98	0.27	6.1
NT_25	NT	3750.11	6132.86	3766.58	3052.74	4611.93	5791.92	2904.67	4121.78	4756.72	-0.703305	0.328671	0.206702	-3.98	0.27	6.1
NT_26	NT	2184.99	4706.83	4231.02	2119.63	2445.72	1867.89	2403.69	3209.14	1616.82	-0.15375	-0.388846	-0.98903	-3.98	0.27	6.1
NT_27	NT	2837.58	5228.78	4287.16	2814.25	3312.2	5929.48	2866.72	3095.81	4873.89	-0.28645	0.840114	0.654757	-3.98	0.27	6.1
NT_28	NT	3642.86	7717.34	5394.68	3523.77	6198.16	8868.88	3729.52	4145.64	4352.52	-0.516566	0.516913	0.0702569	-3.98	0.27	6.1
NT_29	NT	5307.96	6715.39	10666.9	4480.73	8727.73	8007.33	5250.17	6567.41	4803.59	0.667594	-0.124285	-0.451211	-3.98	0.27	6.1
NT_3	NT	4059.14	3877.31	2511.05	4069.33	6799.1	6240.8	3185.53	5404.24	7773.61	-0.626764	-0.123614	0.524493	-3.98	0.27	6.1
NT_30	NT	5827.85	6878.5	12208.2	6278.39	7728.48	9317.75	5148.97	6364.6	6033.78	0.827686	0.269798	-0.0770081	-3.98	0.27	6.1
NT_31	NT	1296.09	1477.29	571.622	1577.05	2103.32	2425.37	1432.1	930.532	1804.27	-1.36982	0.205535	0.955292	-3.98	0.27	6.1
NT_32	NT	1859.6	4268.77	2102.75	1887.1	4437.24	1665.18	1930.55	2803.52	2220.2	-1.02154	-1.41399	-0.336555	-3.98	0.27	6.1
NT_33	NT	1.8178	13.9807	5.10377	83.4734	13.9755	0	43.0135	107.369	0	-1.4538			-3.98	0.27	6.1
NT_34	NT	1594.21	904.085	2138.48	1347.5	1390.57	2468.81	1343.54	1246.67	1487.94	1.24206	0.828141	0.255233	-3.98	0.27	6.1
NT_35	NT	5836.94	7358.5	6788.01	5559.93	8811.58	6877.91	4604.97	5660.73	5617.86	-0.116423	-0.357431	-0.0109696	-3.98	0.27	6.1
NT_36	NT	1636.02	3565.08	1852.67	2390.92	3647.62	2034.41	1710.42	2714.05	1733.98	-0.944329	-0.842342	-0.646362	-3.98	0.27	6.1
NT_37	NT	1768.71	2907.98	729.839	1741.02	1977.54	2345.73	1530.77	1950.54	2103.03	-1.99437	0.246329	0.108601	-3.98	0.27	6.1
NT_38	NT	2664.89	2968.57	4629.12	2599.6	5995.51	2483.29	3071.67	3686.34	2870.44	0.640971	-1.27163	-0.360917	-3.98	0.27	6.1
NT_39	NT	2454.02	4357.31	2194.62	1603.88	4989.27	2128.53	1690.18	2427.73	1704.69	-0.989468	-1.22897	-0.510102	-3.98	0.27	6.1
NT_4	NT	2312.24	2903.32	1750.59	2238.88	3927.13	2063.37	2188.63	1598.61	3702.28	-0.729862	-0.928471	1.2116	-3.98	0.27	6.1
NT_40	NT	3986.43	4464.5	5802.98	3598.3	4276.52	4829.02	3382.88	5511.61	4440.39	0.378296	0.175293	-0.311787	-3.98	0.27	6.1
NT_41	NT	3813.73	5993.06	4690.36	3008.02	3759.42	6653.47	3603.01	2827.38	2999.31	-0.353592	0.823596	0.0851644	-3.98	0.27	6.1
NT_42	NT	5129.82	2148.37	3536.91	1910.95	2753.18	3352.08	2110.19	3608.79	10433.2	0.71925	0.283954	1.53159	-3.98	0.27	6.1
NT_43	NT	1714.18	2903.32	3470.56	2370.05	3752.43	3562.03	2120.31	2881.07	3128.19	0.257464	-0.0751263	0.118724	-3.98	0.27	6.1
NT_44	NT	2344.96	3812.07	2929.56	2605.56	2578.49	1571.06	2378.39	2702.12	2483.81	-0.379889	-0.714788	-0.121539	-3.98	0.27	6.1
NT_45	NT	4519.04	4357.31	3613.47	3324.03	5848.77	4720.42	4149.54	4897.22	3924.88	-0.270056	-0.309218	-0.319313	-3.98	0.27	6.1
NT_46	NT	1683.28	2288.17	1944.54	2018.27	3424.01	2432.61	1912.83	2523.17	1845.28	-0.234771	-0.493183	-0.451398	-3.98	0.27	6.1
NT_47	NT	2692.16	3579.06	4680.15	3383.65	3333.17	3800.95	2472.01	5153.71	3567.54	0.386977	0.189466	-0.530681	-3.98	0.27	6.1
NT_48	NT	639.864	717.675	1725.07	897.339	1313.7	1042.55	503.511	829.128	1101.31	1.26525	-0.333526	0.409555	-3.98	0.27	6.1
NT_49	NT	3286.57	6342.57	4200.4	3094.48	3703.52	5118.61	11446.6	2397.91	16343.9	-0.594541	0.466855	2.76891	-3.98	0.27	6.1
NT_5	NT	3875.54	7353.84	5527.38	3550.6	5604.19	4966.57	3820.61	4443.89	5084.77	-0.411902	-0.174256	0.194362	-3.98	0.27	6.1
NT_50	NT	3819.19	7703.36	5149.7	4018.65	3955.08	3417.23	3127.33	3501.42	3538.25	-0.580999	-0.210878	0.0150957	-3.98	0.27	6.1
NT_51	NT	4964.4	6948.4	7854.7	5079.95	7127.53	6450.75	5057.88	4849.5	5453.83	0.176874	-0.143934	0.169434	-3.98	0.27	6.1
NT_52	NT	3568.33	6976.36	8793.79	3741.4	3228.35	3142.12	3792.78	5231.26	4282.22	0.33401	-0.0390603	-0.288798	-3.98	0.27	6.1
NT_53	NT	1187.02	4417.9	1005.44	1186.52	1865.74	1209.06	1171.48	996.146	1165.75	-2.13553	-0.625854	0.226828	-3.98	0.27	6.1
NT_54	NT	648.953	918.065	1648.52	784.054	992.264	651.591	994.37	1867.03	656.1	0.8445	-0.606757	-1.50876	-3.98	0.27	6.1
NT_55	NT	7536.58	7913.07	8451.84	6645.08	9195.91	8267.97	6479.85	7688.82	11475.9	0.0950277	-0.153459	0.577773	-3.98	0.27	6.1
NT_56	NT	2517.65	3290.12	2618.23	3124.29	4402.3	4401.86	2689.61	3674.41	3251.21	-0.329548	-0.000143007	-0.176535	-3.98	0.27	6.1
NT_57	NT	1334.26	1220.98	1357.6	882.433	1558.27	3171.08	1131	644.214	995.866	0.153021	1.02502	0.628411	-3.98	0.27	6.1
NT_58	NT	2708.52	2912.64	3424.63	2429.67	3403.05	2403.65	2540.33	4121.78	2653.69	0.233618	-0.501601	-0.635267	-3.98	0.27	6.1
NT_59	NT	1486.96	1323.51	4404.55	1618.79	2529.57	2374.69	1265.1	2469.49	1540.66	1.73463	-0.0911564	-0.68066	-3.98	0.27	6.1
NT_6	NT	3611.96	5769.36	4348.41	4128.95	5967.56	4807.3	3924.35	4604.94	4457.96	-0.407924	-0.311915	-0.0467967	-3.98	0.27	6.1
NT_60	NT	6353.2	7279.28	7941.46	5491.36	12298.5	8246.25	15553.2	7014.78	19858.7	0.125609	-0.57667	1.5013	-3.98	0.27	6.1
NT_61	NT	3072.07	3220.22	3771.68	3675.81	5653.11	6602.79	3162.76	3167.39	3696.42	0.22805	0.224032	0.222836	-3.98	0.27	6.1
NT_62	NT	2519.46	3737.5	3128.61	2131.55	3605.69	4003.67	1981.15	3095.81	4797.73	-0.256554	0.151046	0.632037	-3.98	0.27	6.1
NT_63	NT	468.991	1640.4	806.395	679.712	503.12	427.154	404.833	787.373	404.204	-1.02449	-0.236144	-0.961962	-3.98	0.27	6.1
NT_64	NT	1872.33	3802.75	1046.27	1788.72	3766.41	3880.59	2057.06	1992.29	1792.56	-1.86178	0.0430852	-0.152409	-3.98	0.27	6.1
NT_65	NT	3017.54	2796.14	9799.23	3601.28	4751.69	2888.72	3663.74	3829.5	2559.96	1.80923	-0.718009	-0.581032	-3.98	0.27	6.1
NT_66	NT	2141.36	2055.16	2072.13	2435.64	1746.94	2186.45	2132.96	3537.21	2905.59	0.0118626	0.323758	-0.283784	-3.98	0.27	6.1
NT_67	NT	2826.67	3537.11	2128.27	4260.13	4416.27	3931.27	2370.8	4121.78	3426.95	-0.732891	-0.167835	-0.266341	-3.98	0.27	6.1
NT_68	NT	1123.4	3322.74	2562.09	1189.5	1390.57	1925.81	1272.69	1246.67	1253.62	-0.375053	0.469795	0.00801554	-3.98	0.27	6.1
NT_69	NT	4684.46	5937.13	6456.27	4510.55	4423.26	6486.95	4658.11	3859.32	4621.99	0.120934	0.552431	0.260167	-3.98	0.27	6.1
NT_7	NT	5867.84	5536.35	5348.75	4644.7	5520.34	6899.63	4754.25	6394.42	4633.71	-0.0497346	0.321761	-0.464648	-3.98	0.27	6.1
NT_70	NT	1859.6	2987.21	3567.53	2289.56	3731.47	4228.1	2120.31	2272.64	1323.92	0.25613	0.180266	-0.779561	-3.98	0.27	6.1
NT_71	NT	5731.51	7004.33	8063.95	6242.62	9566.26	6943.07	5477.89	5529.51	7486.57	0.203241	-0.462382	0.437154	-3.98	0.27	6.1
NT_72	NT	8847.21	13524	8242.58	8347.34	9992.52	8919.56	8417.99	11524.3	12547.9	-0.714352	-0.163875	0.122771	-3.98	0.27	6.1
NT_73	NT	2401.31	3033.81	1423.95	1773.81	4360.37	3019.04	2044.41	2863.17	3596.83	-1.09123	-0.530361	0.329112	-3.98	0.27	6.1
NT_74	NT	3013.9	2642.35	4578.08	2656.24	5611.18	7862.53	2881.9	3244.93	5131.64	0.792921	0.48669	0.661232	-3.98	0.27	6.1
NT_75	NT	4526.31	6650.15	5455.93	4597	10628.4	7522.26	3661.21	4497.57	5084.77	-0.285562	-0.498687	0.177038	-3.98	0.27	6.1
NT_76	NT	2384.95	2660.99	1750.59	2695	3144.5	3142.12	2633.94	3489.49	2841.15	-0.604121	-0.00109246	-0.296544	-3.98	0.27	6.1
NT_77	NT	899.809	1444.67	888.056	831.753	1607.19	1107.71	840.028	966.321	1189.18	-0.702019	-0.536965	0.299394	-3.98	0.27	6.1
NT_78	NT	3835.55	5503.73	5062.94	3979.89	5003.25	4778.34	3162.76	3161.42	4083.05	-0.120435	-0.0663561	0.369074	-3.98	0.27	6.1
NT_79	NT	7242.1	8695.99	11697.8	6809.05	8301.47	10302.4	6110.44	8750.58	9273.27	0.42782	0.311538	0.0837001	-3.98	0.27	6.1
NT_8	NT	1236.1	2167.01	2000.68	1681.39	3647.62	2106.81	1907.77	3280.72	1804.27	-0.115216	-0.791893	-0.862594	-3.98	0.27	6.1
NT_80	NT	1677.83	1654.38	2322.21	1639.66	1404.54	1592.78	1545.95	632.284	1751.55	0.489209	0.181446	1.46999	-3.98	0.27	6.1
NT_81	NT	3571.97	5811.31	5905.06	3112.37	3983.03	3967.47	2702.26	4754.06	2542.39	0.0230889	-0.00564853	-0.902977	-3.98	0.27	6.1
NT_82	NT	2281.33	3266.82	3281.72	2739.72	2403.79	2635.32	2585.87	2821.42	3462.1	0.00656578	0.132667	0.295226	-3.98	0.27	6.1
NT_83	NT	3441.09	3266.82	6221.49	2644.32	3773.4	5060.69	2765.51	3710.2	5570.99	0.929373	0.423471	0.586438	-3.98	0.27	6.1
NT_84	NT	2232.25	1481.95	1500.51	1290.86	3172.45	2302.29	2127.9	2409.84	3596.83	0.0179509	-0.462528	0.577791	-3.98	0.27	6.1
NT_85	NT	2670.34	4087.02	4960.86	3169.01	3465.94	5017.25	2960.34	3692.3	3807.72	0.279541	0.533653	0.044408	-3.98	0.27	6.1
NT_86	NT	5169.81	5396.55	6185.77	4993.5	4989.27	8883.36	4407.62	6460.04	4727.43	0.196916	0.832277	-0.450485	-3.98	0.27	6.1
NT_87	NT	496.258	1053.21	546.103	775.11	999.252	1042.55	551.585	447.371	550.655	-0.94755	0.0611912	0.299678	-3.98	0.27	6.1
NT_88	NT	2215.89	2777.5	3746.17	1672.45	1348.64	5219.97	2239.23	2767.74	1634.39	0.431629	1.95254	-0.759952	-3.98	0.27	6.1
NT_89	NT	3491.99	7754.62	4348.41	3699.66	6337.91	6219.08	4000.25	7402.5	5313.24	-0.834569	-0.0273069	-0.478421	-3.98	0.27	6.1
NT_9	NT	8403.67	10154.6	9926.83	8615.65	12899.4	12286.1	8579.92	11339.4	9905.94	-0.0327346	-0.0702785	-0.194974	-3.98	0.27	6.1
NT_90	NT	2054.11	1663.7	1316.77	1126.89	2536.56	2410.89	1596.56	1717.9	1868.71	-0.337392	-0.0733099	0.121395	-3.98	0.27	6.1
NT_91	NT	3606.51	3499.83	6287.84	2513.15	3549.79	4597.34	2917.33	4091.95	3479.67	0.845279	0.373066	-0.233838	-3.98	0.27	6.1
NT_92	NT	3152.06	3262.16	2710.1	3011.01	5268.78	4800.06	2957.81	2893	3122.33	-0.267482	-0.134418	0.110058	-3.98	0.27	6.1
NT_93	NT	2681.25	1878.07	4879.2	2727.79	1802.85	4314.98	3051.43	3692.3	3708.14	1.37739	1.25908	0.00617378	-3.98	0.27	6.1
NT_94	NT	3375.65	5210.14	6925.81	2954.36	5254.81	3388.27	3231.07	4235.11	2946.59	0.410662	-0.633087	-0.523353	-3.98	0.27	6.1
NT_95	NT	6009.63	4170.91	6956.43	5425.77	7448.97	5943.96	5366.56	6525.65	5207.79	0.737987	-0.325616	-0.32545	-3.98	0.27	6.1
NT_96	NT	3179.32	2451.28	3638.99	2671.15	2298.98	4749.38	2370.8	3089.84	3760.86	0.570001	1.04675	0.283529	-3.98	0.27	6.1
NT_97	NT	6053.26	4949.16	8053.74	6239.64	6037.44	8188.33	6287.56	9925.67	6092.36	0.702475	0.439633	-0.704164	-3.98	0.27	6.1
NT_98	NT	2777.59	3476.53	2240.55	3058.7	5101.07	3779.23	2350.56	2308.43	2753.28	-0.633793	-0.432709	0.254235	-3.98	0.27	6.1
NT_99	NT	4153.66	4301.39	5542.69	3765.25	5052.16	4981.05	3782.66	4002.48	4575.13	0.365783	-0.0204496	0.192917	-3.98	0.27	6.1
PHKA1_1	PHKA1	2175.9	1304.86	2026.2	1928.83	2816.07	2476.05	2393.57	2153.35	2829.43	0.634874	-0.185646	0.393932	-3.01	1.88	1.06
PHKA1_2	PHKA1	4955.31	5499.07	9140.85	5777.55	7239.33	5133.09	4569.55	8273.38	6168.51	0.73314	-0.496029	-0.423555	-3.01	1.88	1.06
PHKA1_3	PHKA1	8303.69	9231.91	7859.8	6809.05	10125.3	8029.05	7960.02	9615.49	6285.67	-0.232137	-0.334661	-0.613294	-3.01	1.88	1.06
PHKA1_4	PHKA1	1812.34	2083.12	3409.32	1872.19	2543.55	2439.85	2431.53	2207.03	2472.09	0.710735	-0.0600524	0.163625	-3.01	1.88	1.06
NOL9_1	NOL9	1152.48	316.896	316.434	1445.88	41.9266	137.558	1533.3	888.777	603.378	-0.00210504	1.7141	-0.55876	4.64	-5.03	0.83
NOL9_2	NOL9	3551.97	507.965	127.594	4689.42	461.193	1209.06	3066.61	1198.95	1154.03	-1.99317	1.39045	-0.0550922	4.64	-5.03	0.83
NOL9_3	NOL9	578.059	37.2818	15.3113	730.392	20.9633	101.359	728.699	149.124	169.883	-1.28388	2.27353	0.188032	4.64	-5.03	0.83
NOL9_4	NOL9	919.804	251.652	76.5565	1386.26	55.9022	65.1591	918.464	495.091	456.927	-1.71684	0.221062	-0.11573	4.64	-5.03	0.83
MST1R_1	MST1R	2872.12	2740.22	1260.63	2858.96	2634.39	4604.58	2676.96	2910.89	3057.89	-1.12014	0.8056	0.0710763	2.42	-1.82	0.11
MST1R_2	MST1R	1012.51	610.49	867.64	1174.59	1090.09	731.23	1153.77	375.792	468.643	0.507129	-0.576053	0.318556	2.42	-1.82	0.11
MST1R_3	MST1R	4322.72	2973.23	1924.12	3744.38	1844.77	1491.42	4382.31	3531.25	3175.06	-0.62783	-0.306756	-0.153397	2.42	-1.82	0.11
MST1R_4	MST1R	3375.65	3555.76	2628.44	4668.55	4381.33	7095.1	3542.29	3674.41	3175.06	-0.435949	0.695454	-0.21073	2.42	-1.82	0.11
PIK3C3_1	PIK3C3	658.042	51.2625	122.49	572.389	118.792	260.637	506.041	167.018	328.05	1.25669	1.1336	0.973908	3.32	-1.04	-0.96
PIK3C3_2	PIK3C3	5220.71	1337.49	923.782	5553.96	1264.79	1346.62	5371.62	2487.38	2659.55	-0.5339	0.0904504	0.0965526	3.32	-1.04	-0.96
PIK3C3_3	PIK3C3	4131.85	493.984	142.905	3535.7	230.597	477.834	3828.2	1216.85	1335.63	-1.7894	1.05114	0.134372	3.32	-1.04	-0.96
PIK3C3_4	PIK3C3	1819.61	2418.66	510.377	2495.26	1453.46	651.591	1553.55	1288.43	849.415	-2.24457	-1.15745	-0.601071	3.32	-1.04	-0.96
CDK1_1	CDK1	379.919	74.5637	10.2075	766.167	34.9389	43.4394	564.236	137.194	234.321	-2.86884	0.314172	0.772274	6.36	-1.02	-1.34
CDK1_2	CDK1	1919.59	205.05	91.8678	2030.19	160.719	275.116	3139.98	763.513	779.119	-1.15835	0.775503	0.0291901	6.36	-1.02	-1.34
CDK1_3	CDK1	3037.54	442.722	163.321	3628.11	167.707	376.475	3119.74	1139.3	1171.61	-1.43869	1.16661	0.0403351	6.36	-1.02	-1.34
CDK1_4	CDK1	1421.52	209.71	71.4527	1550.22	915.398	419.914	1973.56	518.95	538.939	-1.55334	-1.1243	0.0545261	6.36	-1.02	-1.34
NME5_1	NME5	2448.57	2903.32	3659.4	3055.72	5422.51	4242.58	2122.84	2224.93	3093.04	0.333902	-0.354018	0.47527	-2.57	0.04	3.13
NME5_2	NME5	1036.14	531.266	750.254	1219.31	1628.15	1274.22	1067.75	2177.21	497.933	0.497944	-0.353617	-2.12845	-2.57	0.04	3.13
NME5_3	NME5	3915.53	2814.78	5343.64	3386.64	4227.6	5328.57	3372.76	6191.61	3485.53	0.924802	0.333908	-0.828937	-2.57	0.04	3.13
NME5_4	NME5	2141.36	2539.83	2388.56	1785.74	985.276	1238.02	2360.68	2177.21	2958.31	-0.0885862	0.329439	0.442295	-2.57	0.04	3.13
AMHR2_1	AMHR2	3442.9	4809.36	7124.86	3282.29	3375.09	4503.22	3021.06	3632.65	4065.48	0.567017	0.416029	0.162401	-0.71	-0.55	1.55
AMHR2_2	AMHR2	527.161	1132.44	561.414	479.972	440.23	325.796	159.403	1043.87	415.92	-1.01229	-0.434289	-1.32756	-0.71	-0.55	1.55
AMHR2_3	AMHR2	2692.16	2106.42	1954.74	2528.05	1418.52	1665.18	2897.08	3065.98	2829.43	-0.107817	0.231292	-0.115837	-0.71	-0.55	1.55
AMHR2_4	AMHR2	4146.39	4347.99	6068.38	4361.49	7945.1	7790.14	3127.33	5511.61	6215.38	0.480961	-0.0284167	0.173368	-0.71	-0.55	1.55
RIPK4_1	RIPK4	2863.03	2050.5	3679.82	2349.18	2913.9	2628.08	2813.59	3197.21	2858.72	0.843657	-0.14894	-0.161444	-2.17	0.16	2.31
RIPK4_2	RIPK4	3544.7	5130.91	5512.07	2948.4	5163.96	3373.79	3228.54	4169.5	1939.01	0.103378	-0.614107	-1.10455	-2.17	0.16	2.31
RIPK4_3	RIPK4	4911.68	4646.25	5808.09	5217.09	5736.96	6791.03	4739.07	3805.64	3965.89	0.321997	0.243343	0.0595071	-2.17	0.16	2.31
RIPK4_4	RIPK4	8031.02	7372.48	7303.49	5887.86	6792.12	8557.57	6613.95	10581.8	10333.6	-0.0135644	0.333339	-0.0342478	-2.17	0.16	2.31
STK39_1	STK39	768.927	848.162	515.48	569.408	1257.8	1549.34	946.296	1264.57	1200.9	-0.718422	0.300751	-0.0745327	0.47	1.62	-1.84
STK39_2	STK39	2097.74	1295.54	1281.05	2817.23	2375.84	1875.13	2444.18	1348.08	2144.04	-0.016236	-0.341445	0.669429	0.47	1.62	-1.84
STK39_3	STK39	1450.6	1220.98	1949.64	1997.4	1327.68	1194.58	1257.51	1890.89	2946.59	0.675167	-0.152396	0.639983	0.47	1.62	-1.84
STK39_4	STK39	2732.15	2637.69	1862.88	2495.26	1949.59	709.51	2664.31	2696.16	2173.33	-0.501744	-1.45827	-0.310996	0.47	1.62	-1.84
PDGFRA_1	PDGFRA	1901.41	2246.23	1679.14	1902	1865.74	2106.81	1816.69	1628.43	1675.4	-0.419784	0.175317	0.0410219	-0.38	-1.81	2.76
PDGFRA_2	PDGFRA	2277.7	1276.9	1505.61	2590.66	572.997	1484.18	2024.16	2737.91	1089.59	0.237701	1.37307	-1.32928	-0.38	-1.81	2.76
PDGFRA_3	PDGFRA	2772.14	946.027	1561.75	3067.65	1278.76	1476.94	3398.06	3322.48	2589.25	0.723213	0.207863	-0.359723	-0.38	-1.81	2.76
PDGFRA_4	PDGFRA	4837.15	3094.39	2725.41	4549.3	2830.05	2555.69	4746.66	4163.53	4053.76	-0.183182	-0.147116	-0.0385473	-0.38	-1.81	2.76
HK3_1	HK3	4419.06	11715.8	5496.76	4695.38	5632.15	4713.18	4308.94	6173.72	4961.76	-1.0918	-0.256985	-0.315289	3.79	0.19	-3.1
HK3_2	HK3	6796.74	7619.48	4690.36	6737.5	4017.97	6624.51	7580.49	6436.18	7779.47	-0.699992	0.721347	0.273468	3.79	0.19	-3.1
HK3_3	HK3	4033.69	5107.61	4465.8	4862.33	3752.43	1933.05	3764.94	3686.34	7135.09	-0.193731	-0.956945	0.952743	3.79	0.19	-3.1
HK3_4	HK3	2537.64	1910.69	1679.14	2548.92	2990.77	3265.2	2165.85	2415.8	3585.12	-0.186375	0.126654	0.569517	3.79	0.19	-3.1
MAP2K3_1	MAP2K3	4788.07	4250.13	2960.19	4283.98	5562.27	5900.52	4169.78	3734.06	5166.79	-0.521819	0.0851691	0.468524	0.59	0.9	-1.18
MAP2K3_2	MAP2K3	4484.5	2894	4521.94	4349.56	5995.51	4047.11	2998.29	5469.86	7164.38	0.643875	-0.566992	0.389338	0.59	0.9	-1.18
MAP2K3_3	MAP2K3	2597.63	2926.62	974.82	2322.35	4017.97	2657.04	3036.25	2010.19	1370.78	-1.58603	-0.596644	-0.552332	0.59	0.9	-1.18
MAP2K3_4	MAP2K3	2715.79	1542.54	2112.96	2474.39	2012.48	2888.72	2429	3030.19	3368.37	0.453961	0.521457	0.152641	0.59	0.9	-1.18
SNX16_1	SNX16	2050.47	2213.61	2715.2	2364.09	1509.36	2649.8	1659.81	2022.12	1095.45	0.29466	0.81195	-0.884339	-4.92	0.65	2.85
SNX16_2	SNX16	3190.23	1817.49	3603.26	2611.53	3270.28	2208.17	2651.65	3012.3	2378.36	0.987356	-0.566562	-0.340896	-4.92	0.65	2.85
SNX16_3	SNX16	903.444	2246.23	770.669	602.201	915.398	818.109	847.618	1264.57	919.712	-1.54332	-0.162107	-0.459392	-4.92	0.65	2.85
SNX16_4	SNX16	2426.76	2358.08	12560.4	2051.06	3263.29	2041.65	2226.58	1789.48	1687.11	2.4132	-0.67659	-0.084986	-4.92	0.65	2.85
DGKZ_1	DGKZ	3851.91	4907.22	3138.82	4021.63	3109.56	4633.54	3590.36	4485.64	3268.78	-0.644686	0.575404	-0.45656	0.58	-2.91	2.22
DGKZ_2	DGKZ	4188.2	4613.63	5404.89	4757.99	5527.33	5400.97	4134.35	6048.46	4686.43	0.228364	-0.0333646	-0.368078	0.58	-2.91	2.22
DGKZ_3	DGKZ	1097.95	876.123	857.433	1028.51	831.545	1556.58	964.008	3841.43	2431.08	-0.0311099	0.904513	-0.660042	0.58	-2.91	2.22
DGKZ_4	DGKZ	3859.18	2623.71	2750.93	4233.3	3081.61	4343.94	3281.67	2141.42	2776.71	0.0683118	0.495321	0.374811	0.58	-2.91	2.22
RAF1_1	RAF1	283.576	219.031	193.943	175.89	104.817	637.111	387.121	578.6	380.772	-0.1755	2.60368	-0.603637	1.07	-4.5	2.55
RAF1_2	RAF1	6293.21	9800.46	8855.04	6600.36	8056.9	8000.09	6229.36	5863.54	5787.74	-0.146352	-0.0102086	-0.0187727	1.07	-4.5	2.55
RAF1_3	RAF1	950.707	820.2	377.679	1439.92	531.071	1129.42	1138.59	1336.15	620.952	-1.11882	1.08861	-1.10553	1.07	-4.5	2.55
RAF1_4	RAF1	1230.65	1188.36	1531.13	1186.52	642.875	1288.7	1520.65	799.303	831.841	0.365627	1.00331	0.0575656	1.07	-4.5	2.55
CPNE3_1	CPNE3	3604.69	5531.69	5455.93	3511.85	1879.71	1824.46	3423.37	3614.76	3011.03	-0.0198966	-0.0430449	-0.263642	-1.26	-0.98	3.01
CPNE3_2	CPNE3	3761.02	3793.43	2898.94	3806.98	3668.58	4126.74	4516.41	3405.98	3180.91	-0.387976	0.169782	-0.0986309	-1.26	-0.98	3.01
CPNE3_3	CPNE3	3822.82	4105.66	4634.22	4933.88	4772.65	3547.55	4334.24	4563.18	3473.81	0.174712	-0.427966	-0.39352	-1.26	-0.98	3.01
CPNE3_4	CPNE3	3055.71	1929.34	3715.54	2116.65	2571.5	4524.94	2737.68	4139.67	2442.8	0.945469	0.815288	-0.760981	-1.26	-0.98	3.01
MKNK1_1	MKNK1	3699.21	4669.55	4572.98	4373.41	4486.15	4220.86	4799.8	4742.13	3503.11	-0.0301504	-0.0879399	-0.436902	-1.14	2.04	-0.45
MKNK1_2	MKNK1	2577.63	2786.82	2827.49	2766.55	2473.67	1636.22	2041.87	1515.1	1335.63	0.020902	-0.596289	-0.181887	-1.14	2.04	-0.45
MKNK1_3	MKNK1	2999.36	1742.93	1740.38	2912.63	2578.49	1933.05	2449.24	1670.18	2624.4	-0.00210504	-0.415644	0.65198	-1.14	2.04	-0.45
MKNK1_4	MKNK1	1047.05	787.579	1495.4	965.907	1732.97	1093.23	1004.49	852.987	1007.58	0.925039	-0.664654	0.240301	-1.14	2.04	-0.45
NME6_1	NME6	2348.59	1673.02	1286.15	2080.87	2145.25	1534.86	11294.8	2147.38	15787.4	-0.379399	-0.483037	2.87812	0.99	2.78	-7.31
NME6_2	NME6	4513.59	3425.27	4174.88	5443.66	5129.03	5111.37	4281.11	4813.71	5055.48	0.285518	-0.00497438	0.0706996	0.99	2.78	-7.31
NME6_3	NME6	3491.99	5074.99	3475.67	4081.25	2606.44	2620.84	4430.39	2743.88	3216.06	-0.546116	0.00795156	0.22908	0.99	2.78	-7.31
NME6_4	NME6	4780.8	5969.75	5680.49	3774.19	6316.95	1976.49	4584.73	3686.34	4580.98	-0.0716554	-1.67628	0.313469	0.99	2.78	-7.31
PRKAR1A_1	PRKAR1A	1705.09	1337.49	469.547	1660.52	572.997	267.876	2102.6	996.146	966.576	-1.51018	-1.09696	-0.0434744	1.99	-0.9	-0.56
PRKAR1A_2	PRKAR1A	3062.99	2302.15	1857.77	2316.39	845.521	716.75	2398.63	2224.93	2665.41	-0.309411	-0.238369	0.260599	1.99	-0.9	-0.56
PRKAR1A_3	PRKAR1A	2330.41	330.876	551.207	2045.1	600.949	868.788	2482.13	1908.78	1347.35	0.736302	0.531763	-0.50253	1.99	-0.9	-0.56
PRKAR1A_4	PRKAR1A	9152.6	7801.22	5762.15	7956.81	4528.08	8485.17	8190.27	4849.5	6619.58	-0.437093	0.906044	0.448903	1.99	-0.9	-0.56
FXN_1	FXN	4495.41	2250.89	1204.49	4248.2	1600.2	2005.45	5412.11	3745.99	2806	-0.902075	0.325676	-0.416831	6.02	-5.41	0.55
FXN_2	FXN	3715.57	1668.36	275.603	3654.94	614.924	1180.1	4255.8	1503.17	1318.06	-2.59777	0.940434	-0.189591	6.02	-5.41	0.55
FXN_3	FXN	1712.36	233.011	204.151	1615.81	69.8777	318.556	1199.32	435.441	632.668	-0.190767	2.18864	0.538971	6.02	-5.41	0.55
FXN_4	FXN	2583.09	2903.32	597.141	1744	754.68	2143.01	1373.9	930.532	843.557	-2.28156	1.5057	-0.14157	6.02	-5.41	0.55
AK1_1	AK1	5635.17	7288.6	8329.35	5372.11	6952.83	5936.72	5035.11	5386.35	4891.46	0.192562	-0.227935	-0.139042	-1.12	1.42	-0.2
AK1_2	AK1	4335.44	3793.43	4327.99	4224.35	5296.73	3540.31	4526.54	4282.83	5008.62	0.190197	-0.581226	0.225848	-1.12	1.42	-0.2
AK1_3	AK1	2174.08	2437.3	2725.41	2045.1	1551.29	2208.17	2391.04	1974.4	1505.52	0.16119	0.509387	-0.391155	-1.12	1.42	-0.2
AK1_4	AK1	4013.69	3700.22	3991.15	3899.4	4849.51	3540.31	3805.43	3000.37	3778.43	0.109191	-0.453964	0.332648	-1.12	1.42	-0.2
NEK10_1	NEK10	1730.54	1565.84	1648.52	2107.7	3472.92	2772.88	1798.98	1998.26	1581.67	0.0742344	-0.324764	-0.337294	-0.84	0.26	0.79
NEK10_2	NEK10	1168.84	2693.61	1964.95	1410.1	1760.92	1556.58	1260.04	930.532	1569.95	-0.45505	-0.17795	0.754595	-0.84	0.26	0.79
NEK10_3	NEK10	1921.41	2297.49	2592.71	2435.64	1390.57	1621.74	2636.47	3459.67	1241.9	0.174402	0.221868	-1.47808	-0.84	0.26	0.79
NEK10_4	NEK10	5844.21	5424.51	8416.11	5351.24	5422.51	5777.44	5999.11	5821.79	7451.42	0.633662	0.0914696	0.356053	-0.84	0.26	0.79
NEK3_1	NEK3	2297.69	3695.56	592.037	1964.61	1795.86	2056.13	1343.54	1527.03	1523.09	-2.64203	0.19526	-0.0037245	0.75	1.13	-1.61
NEK3_2	NEK3	2526.74	3341.38	3041.85	2870.89	3486.9	1636.22	3109.62	3883.18	5032.05	-0.135499	-1.09158	0.373908	0.75	1.13	-1.61
NEK3_3	NEK3	1650.56	1924.67	3123.51	1669.47	2194.16	1918.57	2054.53	1198.95	1927.29	0.698551	-0.193635	0.6848	0.75	1.13	-1.61
NEK3_4	NEK3	3668.31	3024.49	4404.55	2769.53	3500.87	3743.03	3390.47	5219.33	4534.12	0.542304	0.0964912	-0.203042	0.75	1.13	-1.61
NME1-NME2_1	NME1-NME2	2772.14	3075.75	3664.5	2853	1677.07	3149.36	2262	1962.47	1628.53	0.252679	0.909118	-0.269095	-0.51	-1.72	2.63
NME1-NME2_2	NME1-NME2	4088.22	2637.69	2776.45	3869.59	3731.47	2664.28	3231.07	2761.77	3467.96	0.0739661	-0.485996	0.328493	-0.51	-1.72	2.63
NME1-NME2_3	NME1-NME2	1272.46	386.799	755.358	1061.3	1111.06	1288.7	1297.99	2183.17	1206.76	0.965575	0.213988	-0.855292	-0.51	-1.72	2.63
NME1-NME2_4	NME1-NME2	1310.63	927.386	464.443	1416.07	761.667	1266.98	703.397	1282.46	644.384	-0.997668	0.734164	-0.992925	-0.51	-1.72	2.63
FYN_1	FYN	3826.46	3387.99	2761.14	3783.13	4926.38	4438.06	3825.67	6442.14	5928.33	-0.295165	-0.150599	-0.119914	0.12	-0.6	0.68
FYN_2	FYN	3715.57	4105.66	5609.04	3219.69	2941.85	4713.18	3124.8	2994.4	2712.27	0.450139	0.679975	-0.142767	0.12	-0.6	0.68
FYN_3	FYN	3344.74	3075.75	2919.35	2817.23	4395.31	3764.75	3137.45	1735.8	1640.25	-0.0752894	-0.223411	-0.0816846	0.12	-0.6	0.68
FYN_4	FYN	1792.35	2660.99	2281.38	2042.12	2222.11	2251.61	2077.3	1264.57	1265.34	-0.222054	0.0190253	0.000874737	0.12	-0.6	0.68
PI4K2B_1	PI4K2B	1870.51	3061.77	1878.19	2042.12	1474.42	1484.18	1518.12	1926.68	1599.24	-0.705026	0.00951841	-0.268726	1.07	0.16	-0.87
PI4K2B_2	PI4K2B	1997.76	950.687	1500.51	1836.42	1474.42	1180.1	2155.73	1413.69	1370.78	0.658408	-0.321234	-0.0444708	1.07	0.16	-0.87
PI4K2B_3	PI4K2B	3637.41	3779.45	3797.2	3422.41	5443.48	5915	3678.92	3238.97	3350.8	0.00676219	0.11985	0.0489706	1.07	0.16	-0.87
PI4K2B_4	PI4K2B	2633.99	2516.52	1582.17	2578.73	2229.1	2143.01	2421.41	2725.98	4211.93	-0.66953	-0.0568218	0.627705	1.07	0.16	-0.87
ALPK2_1	ALPK2	1792.35	1929.34	4113.64	2074.91	2166.21	1614.5	2226.58	2916.86	1786.7	1.09231	-0.424087	-0.707118	-2.74	1.25	1.12
ALPK2_2	ALPK2	4659.01	5349.94	7277.97	4492.66	6289	7710.5	4529.07	7587.41	4323.23	0.444013	0.293994	-0.811498	-2.74	1.25	1.12
ALPK2_3	ALPK2	847.093	1281.56	1842.46	1064.29	873.472	702.271	857.739	453.336	1159.89	0.523729	-0.314734	1.35534	-2.74	1.25	1.12
ALPK2_4	ALPK2	6794.92	5480.43	4174.88	4307.82	5143	3402.75	3891.45	4497.57	4211.93	-0.392554	-0.595908	-0.0946651	-2.74	1.25	1.12
ERBB3_1	ERBB3	2065.02	1053.21	1148.35	1407.12	419.266	275.116	1928.02	1467.38	954.86	0.124764	-0.607826	-0.619879	0.66	0.86	-1.33
ERBB3_2	ERBB3	4449.96	1505.25	1204.49	3535.7	1250.81	1447.98	4895.95	2397.91	3356.65	-0.321586	0.211178	0.485247	0.66	0.86	-1.33
ERBB3_3	ERBB3	4568.12	5904.51	4731.19	3559.55	4262.54	3996.43	3291.8	4026.34	4206.07	-0.319614	-0.0930035	0.063004	0.66	0.86	-1.33
ERBB3_4	ERBB3	4444.51	3830.71	4047.29	4597	3081.61	2599.13	4050.86	3584.93	5248.8	0.079344	-0.245657	0.550041	0.66	0.86	-1.33
HKDC1_1	HKDC1	2890.29	2455.94	3470.56	3526.75	2026.45	2599.13	2843.95	2839.31	3204.35	0.498893	0.359068	0.174487	-1.4	0.38	1.08
HKDC1_2	HKDC1	2999.36	3448.57	4542.35	3663.89	3584.73	3627.19	3511.92	5147.75	3813.58	0.397442	0.0169893	-0.432795	-1.4	0.38	1.08
HKDC1_3	HKDC1	4773.53	5983.73	7283.08	4901.08	5925.63	4778.34	4498.7	4545.29	3462.1	0.283502	-0.310461	-0.392725	-1.4	0.38	1.08
HKDC1_4	HKDC1	8247.34	11459.5	8972.42	9939.3	10887	9448.07	8397.75	9591.63	10497.6	-0.352975	-0.204508	0.130211	-1.4	0.38	1.08
PRKD1_1	PRKD1	3866.45	4338.67	7084.03	3380.67	3717.5	3366.55	3195.65	4157.57	3678.85	0.707316	-0.143058	-0.176486	0.08	-0.54	0.58
PRKD1_2	PRKD1	4744.45	4222.17	4751.61	4024.61	5170.95	7326.78	3873.74	3042.12	3819.44	0.170432	0.50275	0.328282	0.08	-0.54	0.58
PRKD1_3	PRKD1	881.631	647.772	224.566	903.302	1041.18	868.788	976.659	1926.68	1236.05	-1.52835	-0.26114	-0.640383	0.08	-0.54	0.58
PRKD1_4	PRKD1	1641.47	1808.17	1674.04	1806.6	2291.99	2410.89	1677.53	1556.85	1605.1	-0.111199	0.0729639	0.0440338	0.08	-0.54	0.58
MAP3K12_1	MAP3K12	2404.94	2642.35	2209.93	2408.8	5562.27	3771.99	2358.15	3805.64	3098.9	-0.25782	-0.560348	-0.296381	0.81	0.65	-1.3
MAP3K12_3	MAP3K12	5553.37	5722.76	5445.72	4650.66	7987.03	9346.71	5346.32	3811.6	4926.61	-0.0715889	0.226801	0.370198	0.81	0.65	-1.3
MAP3K12_4	MAP3K12	3882.81	7521.61	6721.66	3938.16	3948.09	3743.03	4503.76	3054.05	4422.82	-0.162224	-0.0769491	0.534241	0.81	0.65	-1.3
TBRG4_1	TBRG4	2724.88	3593.04	3797.2	2996.1	3396.06	3974.71	4083.75	2553	2612.68	0.0797332	0.226987	0.0333406	-0.3	-1.49	1.82
TBRG4_2	TBRG4	1181.57	1603.12	1760.8	1773.81	1537.31	1657.94	1335.95	1240.71	1095.45	0.135349	0.108982	-0.179638	-0.3	-1.49	1.82
TBRG4_3	TBRG4	4246.37	3341.38	4139.16	4176.65	2899.93	2331.25	4200.14	5768.1	3649.56	0.30889	-0.314913	-0.660376	-0.3	-1.49	1.82
TBRG4_4	TBRG4	3432	4473.82	3562.43	3988.84	2375.84	4177.42	3415.78	5380.38	4996.9	-0.328646	0.814174	-0.106674	-0.3	-1.49	1.82
EXOSC10_1	EXOSC10	2512.19	899.424	127.594	1857.28	139.755	180.998	2163.32	554.74	550.655	-2.81744	0.373066	-0.0106623	1.17	-2.26	1.04
EXOSC10_2	EXOSC10	5315.23	1789.53	2516.16	5300.56	265.535	680.551	4569.55	1210.88	1517.23	0.491643	1.3578	0.32538	1.17	-2.26	1.04
EXOSC10_3	EXOSC10	2737.6	1057.87	995.235	4182.61	3221.36	2729.44	3699.16	3036.16	1540.66	-0.0880567	-0.239065	-0.978695	1.17	-2.26	1.04
EXOSC10_4	EXOSC10	3759.2	726.996	1245.32	3607.24	559.022	1129.42	3873.74	1592.64	1663.68	0.776497	1.01461	0.0629589	1.17	-2.26	1.04
FER_1	FER	2608.54	5005.09	4424.97	2686.06	2962.82	3134.88	2719.97	2922.82	4024.47	-0.177729	0.0814403	0.461436	0.88	0.84	-1.56
FER_2	FER	5302.51	12125.9	17618.2	6454.28	6750.19	8036.29	6118.03	7730.57	11968	0.538973	0.251602	0.630531	0.88	0.84	-1.56
FER_3	FER	4546.31	9875.03	8237.48	4164.73	12794.6	7420.9	4255.8	5756.17	5084.77	-0.261582	-0.78587	-0.178926	0.88	0.84	-1.56
FER_4	FER	2657.62	3490.51	2143.58	2295.52	3598.7	3605.47	2178.51	3841.43	3409.38	-0.703415	0.00271081	-0.172134	0.88	0.84	-1.56
AK7_1	AK7	4649.92	4967.8	3914.59	3950.08	2396.81	3069.72	4898.48	4867.4	2600.97	-0.343747	0.356993	-0.904102	0.2	-1.43	1.2
AK7_2	AK7	1256.1	1621.76	3128.61	1594.94	656.851	1266.98	1050.03	1091.59	1200.9	0.947961	0.94776	0.137688	0.2	-1.43	1.2
AK7_3	AK7	1241.55	1808.17	1515.82	1609.84	782.631	1397.3	1292.93	1258.6	966.576	-0.254432	0.83624	-0.380869	0.2	-1.43	1.2
AK7_4	AK7	3882.81	5545.67	3960.52	4036.54	7113.55	4829.02	3838.32	3954.76	5465.55	-0.485672	-0.558841	0.466776	0.2	-1.43	1.2
CERK_1	CERK	7702	7731.32	7686.27	6090.58	9943.6	11388.4	7704.47	6591.27	9419.72	-0.00843063	0.195721	0.515129	0.67	-2.29	1.37
CERK_2	CERK	987.063	475.343	1015.65	1299.8	1369.6	629.872	1596.56	876.847	556.513	1.09536	-1.12063	-0.655909	0.67	-2.29	1.37
CERK_3	CERK	3382.92	12060.7	7793.45	4316.77	2166.21	4662.5	2897.08	4700.38	3485.53	-0.629976	1.10593	-0.431398	0.67	-2.29	1.37
CERK_4	CERK	1168.84	1258.26	796.188	500.841	433.242	912.228	741.35	924.567	720.538	-0.660252	1.07422	-0.359702	0.67	-2.29	1.37
GRK4_1	GRK4	1208.83	540.587	1607.69	1407.12	2110.31	2932.16	1222.09	1067.73	1886.29	1.57239	0.474511	0.821009	-2.51	3.17	-0.05
GRK4_2	GRK4	2226.8	2325.45	2572.3	2378.99	3431	2396.41	2186.1	3197.21	2882.15	0.145545	-0.517754	-0.149667	-2.51	3.17	-0.05
GRK4_3	GRK4	3535.61	4045.08	3945.21	5422.79	9880.71	3388.27	4453.16	7474.08	7650.59	-0.0360651	-1.54406	0.0336762	-2.51	3.17	-0.05
GRK4_4	GRK4	2912.11	4361.97	4843.48	3037.84	2892.94	2085.09	3405.66	3889.15	2513.1	0.151061	-0.472424	-0.629987	-2.51	3.17	-0.05
C8orf44-SGK3_1	C8orf44-SGK3	1865.06	2185.65	1980.26	2119.63	1369.6	1238.02	2378.39	2099.66	1353.21	-0.14237	-0.14572	-0.633775	-1.03	-1.67	3.87
C8orf44-SGK3_2	C8orf44-SGK3	3382.92	4599.65	4404.55	3956.04	5771.9	5154.81	3813.02	4276.87	5020.34	-0.062528	-0.163127	0.23123	-1.03	-1.67	3.87
C8orf44-SGK3_3	C8orf44-SGK3	1839.61	1202.34	2449.81	2209.06	2578.49	3504.11	2006.45	2904.93	2190.91	1.02682	0.442524	-0.406976	-1.03	-1.67	3.87
C8orf44-SGK3_4	C8orf44-SGK3	1117.94	615.15	515.48	909.264	999.252	2041.65	1191.73	1503.17	474.501	-0.255021	1.03082	-1.66352	-1.03	-1.67	3.87
SCYL3_1	SCYL3	7531.13	5969.75	4195.3	6552.66	5149.99	7370.22	6937.82	5618.98	5940.05	-0.508899	0.517139	0.0801664	2.72	-1.1	-0.98
SCYL3_2	SCYL3	3646.5	2693.61	3812.51	3401.54	5052.16	4032.63	3317.1	1890.89	3497.25	0.5012	-0.325181	0.887156	2.72	-1.1	-0.98
SCYL3_3	SCYL3	2584.91	5163.53	1459.68	2498.24	4073.87	3735.79	3021.06	2624.58	2331.5	-1.82271	-0.124987	-0.170827	2.72	-1.1	-0.98
SCYL3_4	SCYL3	2844.85	3723.52	3082.68	3291.24	2697.28	3931.27	2785.75	2678.26	2038.6	-0.272485	0.543489	-0.39372	2.72	-1.1	-0.98
ARSG_1	ARSG	5193.44	4138.28	2490.64	6102.5	5310.71	3598.23	5186.92	7241.44	7486.57	-0.732517	-0.561616	0.0480271	2.36	-0.76	-1.12
ARSG_2	ARSG	4838.97	3854.01	2924.46	4990.52	3424.01	3431.71	4374.72	4891.26	5008.62	-0.398191	0.00324281	0.0342082	2.36	-0.76	-1.12
ARSG_3	ARSG	1483.32	834.181	1495.4	1717.17	2578.49	2186.45	1634.51	1532.99	1587.53	0.842103	-0.237935	0.0504322	2.36	-0.76	-1.12
ARSG_4	ARSG	1001.61	2353.42	750.254	948.02	566.01	1752.06	791.954	1097.55	1546.52	-1.64931	1.63015	0.49474	2.36	-0.76	-1.12
NTPCR_1	NTPCR	6151.42	9711.92	7084.03	5783.52	13060.1	7471.58	5520.91	6036.53	6959.35	-0.455186	-0.805686	0.205233	2.1	-1.25	-0.47
NTPCR_2	NTPCR	392.644	722.336	775.773	772.129	698.777	325.796	551.585	375.792	480.359	0.102965	-1.10087	0.35418	2.1	-1.25	-0.47
NTPCR_3	NTPCR	2117.73	2828.76	2893.84	1511.47	887.447	2686	1508	2946.68	1833.57	0.0328137	1.59773	-0.684441	2.1	-1.25	-0.47
NTPCR_4	NTPCR	1223.38	2712.25	1025.86	1493.58	1746.94	3200.04	1897.65	1073.69	1458.65	-1.40266	0.873256	0.442057	2.1	-1.25	-0.47
PIP5K1B_1	PIP5K1B	4602.66	4716.15	2332.42	3151.12	3354.13	3786.47	4129.29	4282.83	3075.47	-1.01578	0.174914	-0.477759	0.4	-1.28	0.94
PIP5K1B_2	PIP5K1B	885.266	997.289	933.989	420.348	789.618	1361.1	599.658	429.476	1206.76	-0.0946057	0.785547	1.49048	0.4	-1.28	0.94
PIP5K1B_3	PIP5K1B	2085.01	1384.09	2164	1347.5	1732.97	1976.49	2092.48	1872.99	1323.92	0.644763	0.189698	-0.500534	0.4	-1.28	0.94
PIP5K1B_4	PIP5K1B	1196.11	1295.54	1510.72	1278.93	2473.67	2352.97	1234.74	2045.98	1077.88	0.221674	-0.0721721	-0.924595	0.4	-1.28	0.94
LYN_1	LYN	4508.13	16362.1	3490.98	6150.2	4926.38	5791.92	5510.78	5207.4	7012.07	-2.22865	0.233514	0.429277	4.6	-3.91	0.25
LYN_2	LYN	1439.69	1668.36	2000.68	1320.67	209.633	1643.46	1335.95	1103.52	1423.5	0.262056	2.9708	0.367339	4.6	-3.91	0.25
LYN_3	LYN	4215.47	3648.96	2684.58	5100.82	3158.47	2533.97	6032.01	4974.77	2436.94	-0.442788	-0.31783	-1.02956	4.6	-3.91	0.25
LYN_4	LYN	778.016	456.703	306.226	727.411	880.459	1201.82	850.149	1008.08	1113.03	-0.576658	0.448897	0.142884	4.6	-3.91	0.25
ATM_1	ATM	4855.33	3532.45	3184.75	5014.37	4143.75	4872.45	4017.96	4503.53	4920.75	-0.14949	0.233712	0.12782	-0.54	0.39	0.09
ATM_2	ATM	703.487	69.9034	275.603	697.599	97.8288	159.278	473.148	345.967	251.896	1.97916	0.703214	-0.457809	-0.54	0.39	0.09
ATM_3	ATM	2779.41	1071.85	734.942	3213.73	1970.55	1759.3	2153.2	3883.18	3719.85	-0.544404	-0.163601	-0.0619933	-0.54	0.39	0.09
ATM_4	ATM	2866.66	1034.57	694.112	2894.74	2361.87	941.187	3415.78	1938.61	2302.21	-0.575792	-1.32737	0.247997	-0.54	0.39	0.09
ARAF_1	ARAF	4675.37	10327.1	4261.65	4772.89	5457.45	4068.83	4121.7	4455.81	6812.89	-1.27695	-0.423615	0.612579	2.04	0.85	-4.57
ARAF_2	ARAF	1110.67	1738.27	4373.93	1359.42	1712	1766.54	1260.04	1365.97	2026.88	1.33128	0.0452369	0.569332	2.04	0.85	-4.57
ARAF_3	ARAF	3671.95	5354.6	3164.34	4066.35	1760.92	2628.08	3977.48	3060.02	2929.02	-0.758877	0.577683	-0.063123	2.04	0.85	-4.57
ARAF_4	ARAF	2537.64	4455.18	3041.85	2858.96	3095.58	1737.58	2499.84	1336.15	3011.03	-0.550537	-0.833135	1.17218	2.04	0.85	-4.57
CALM3_1	CALM3	3315.66	4548.38	3159.23	2829.15	1816.82	2903.2	3172.88	2350.19	3831.16	-0.52578	0.676228	0.705003	-0.3	0.57	-0.35
CALM3_2	CALM3	2855.76	2898.66	4322.89	2590.66	4220.62	1788.26	1935.61	2964.58	1564.1	0.576609	-1.2389	-0.922498	-0.3	0.57	-0.35
CALM3_3	CALM3	1437.88	3420.61	2653.96	1857.28	2410.78	1491.42	2373.33	2475.45	3298.07	-0.366107	-0.692815	0.413931	-0.3	0.57	-0.35
CALM3_4	CALM3	1381.52	950.687	1439.26	1869.21	1530.32	2200.93	1530.77	876.847	743.97	0.598287	0.524278	-0.23708	-0.3	0.57	-0.35
EPHA2_1	EPHA2	5342.5	7708.02	8217.07	4689.42	13185.9	6204.6	4346.89	4819.68	5172.65	0.0922629	-1.08759	0.101966	-1.5	-0.17	1.59
EPHA2_2	EPHA2	2368.59	1328.17	1929.22	1985.48	2180.19	2765.64	1690.18	3095.81	2349.07	0.538586	0.343164	-0.398225	-1.5	-0.17	1.59
EPHA2_3	EPHA2	4373.62	4515.76	6634.9	4525.45	5757.93	7145.78	4486.05	4974.77	4762.58	0.555105	0.311543	-0.0628843	-1.5	-0.17	1.59
EPHA2_4	EPHA2	3502.89	2907.98	2378.36	2754.62	3165.46	4771.1	2403.69	3077.91	2185.05	-0.290055	0.591905	-0.494288	-1.5	-0.17	1.59
AURKA_1	AURKA	1188.84	596.509	270.5	1562.15	76.8655	962.907	2102.6	1473.34	1118.88	-1.14092	3.64699	-0.397031	3.57	-7.08	0.72
AURKA_2	AURKA	894.355	93.2046	96.9716	1135.83	34.9389	159.278	1376.43	357.897	374.914	0.0571609	2.18864	0.0670171	3.57	-7.08	0.72
AURKA_3	AURKA	638.046	60.583	25.5188	447.179	13.9755	79.6389	617.37	250.528	251.896	-1.24735	2.51057	0.00785502	3.57	-7.08	0.72
AURKA_4	AURKA	2617.63	4431.88	2347.73	2542.96	3444.97	2968.36	2742.74	3227.04	2981.74	-0.91665	-0.214826	-0.114055	3.57	-7.08	0.72
PCK2_1	PCK2	1127.03	2055.16	1913.91	1329.61	2480.66	1875.13	1176.55	1103.52	1769.13	-0.102727	-0.403729	0.680931	-1.1	-0.12	1.06
PCK2_2	PCK2	3088.43	4334.01	7385.15	2778.47	3682.56	2468.81	3086.85	3453.7	2823.57	0.768924	-0.576894	-0.290623	-1.1	-0.12	1.06
PCK2_3	PCK2	2886.66	1766.23	3317.45	2915.61	2641.38	3134.88	2962.87	3000.37	1862.86	0.909403	0.247118	-0.687624	-1.1	-0.12	1.06
PCK2_4	PCK2	4215.47	6230.73	3123.51	4075.29	2718.24	4148.46	4417.74	4390.2	3784.29	-0.996234	0.609902	-0.214264	-1.1	-0.12	1.06
PLK1_1	PLK1	1263.37	405.44	66.349	1746.98	1460.44	571.952	1606.68	2195.1	1446.93	-2.61134	-1.35244	-0.601287	9.3	-5.98	0.31
PLK1_2	PLK1	2817.58	1202.34	168.424	1788.72	440.23	1491.42	3410.72	841.057	1364.92	-2.83567	1.76036	0.698542	9.3	-5.98	0.31
PLK1_3	PLK1	1288.82	209.71	40.8301	1007.64	48.9144	173.758	1659.81	644.214	533.081	-2.36069	1.82875	-0.273185	9.3	-5.98	0.31
PLK1_4	PLK1	1359.71	1337.49	377.679	1129.87	27.9511	448.874	1510.53	608.425	597.52	-1.82429	4.00533	-0.0260923	9.3	-5.98	0.31
CDK5_1	CDK5	3715.57	2707.59	4506.63	3240.56	3927.13	3142.12	3714.34	2618.61	1722.26	0.735037	-0.321738	-0.604497	-0.62	-0.3	0.84
CDK5_2	CDK5	1877.78	4375.96	2643.75	2414.77	1278.76	2671.52	2191.16	1753.69	2062.03	-0.727012	1.06291	0.233667	-0.62	-0.3	0.84
CDK5_3	CDK5	2197.71	2880.02	2643.75	1955.66	2920.89	2838.04	2206.34	3573	2149.9	-0.123493	-0.0415118	-0.732868	-0.62	-0.3	0.84
CDK5_4	CDK5	5987.82	6510.34	8395.7	6713.65	6666.34	5147.57	5748.62	4879.33	7222.96	0.366917	-0.373002	0.565908	-0.62	-0.3	0.84
DCAKD_1	DCAKD	752.567	372.818	540.999	682.693	579.985	1122.18	885.572	483.161	556.513	0.537154	0.952222	0.203913	-1.59	-0.94	2.77
DCAKD_2	DCAKD	2528.55	1728.95	2853.01	2626.43	1299.73	1940.29	2785.75	3250.9	1739.84	0.722591	0.578068	-0.901886	-1.59	-0.94	2.77
DCAKD_3	DCAKD	2843.03	3117.69	3465.46	2844.06	2501.62	1686.9	3276.61	2457.56	1898	0.152567	-0.568492	-0.372743	-1.59	-0.94	2.77
DCAKD_4	DCAKD	3066.62	3238.86	2786.66	2811.27	1397.55	1361.1	2940.1	3728.09	2876.3	-0.216951	-0.0381298	-0.374225	-1.59	-0.94	2.77
PFKM_1	PFKM	1865.06	1836.13	2643.75	1460.78	1411.53	1773.78	1490.29	2105.63	1950.73	0.525918	0.329564	-0.110238	-1.32	-0.51	1.71
PFKM_2	PFKM	4204.56	5284.7	4853.68	4555.26	4206.64	5350.29	3924.35	4694.41	5459.69	-0.122742	0.346948	0.217874	-1.32	-0.51	1.71
PFKM_3	PFKM	1590.57	1332.83	1827.15	2310.43	1376.59	2085.09	2664.31	2362.12	1499.66	0.455106	0.599011	-0.655449	-1.32	-0.51	1.71
PFKM_4	PFKM	4568.12	4292.07	4419.86	4477.75	6163.22	3504.11	4430.39	5267.05	4006.9	0.0423274	-0.814634	-0.394509	-1.32	-0.51	1.71
PI4KA_1	PI4KA	4949.86	2814.78	1306.56	4647.68	2871.97	6436.27	4660.64	2672.3	3198.49	-1.10724	1.16418	0.25931	1.71	-3.98	1.14
PI4KA_2	PI4KA	4915.32	1901.37	1025.86	4376.39	2229.1	2193.69	5116.07	2881.07	3098.9	-0.890212	-0.0231011	0.105152	1.71	-3.98	1.14
PI4KA_3	PI4KA	3132.06	1090.49	1827.15	3991.82	1069.13	1542.1	2879.37	4258.97	1874.57	0.744613	0.528459	-1.18394	1.71	-3.98	1.14
PI4KA_4	PI4KA	5113.46	6128.2	4945.55	5744.76	4332.42	6964.79	4756.78	2988.44	3315.65	-0.309333	0.684906	0.149899	1.71	-3.98	1.14
ULK1_1	ULK1	3908.26	2320.79	2740.72	4009.71	4269.53	4843.5	3618.19	4235.11	4358.38	0.239938	0.181971	0.0413913	-0.57	-0.78	1.11
ULK1_2	ULK1	688.944	1239.62	586.933	763.186	454.205	1230.78	624.96	882.812	697.106	-1.07863	1.43816	-0.340728	-0.57	-0.78	1.11
ULK1_3	ULK1	3977.34	2390.7	4828.16	4036.54	2564.51	2237.13	3463.85	3907.04	3321.51	1.01404	-0.197036	-0.234238	-0.57	-0.78	1.11
ULK1_4	ULK1	3841	3173.62	2485.53	3318.07	5513.35	4184.66	3724.46	3602.83	3368.37	-0.352572	-0.397818	-0.0970789	-0.57	-0.78	1.11
ERN1_1	ERN1	5866.03	7200.05	6384.81	5470.49	7609.69	9563.91	3937	3680.37	4247.08	-0.173364	0.329764	0.206618	1.27	-1.01	-0.33
ERN1_2	ERN1	3359.29	3350.71	2118.06	3049.76	3368.11	2946.64	3926.88	3125.63	3069.61	-0.661719	-0.192867	-0.0260923	1.27	-1.01	-0.33
ERN1_3	ERN1	2623.08	3168.96	3210.27	2844.06	2466.68	3337.6	2765.51	4169.5	4100.62	0.0186868	0.436236	-0.0240298	1.27	-1.01	-0.33
PAPSS2_1	PAPSS2	1841.43	824.861	1908.81	1884.11	1062.14	1476.94	1839.46	1073.69	644.384	1.21045	0.475635	-0.736586	-0.94	-1.36	2.32
PAPSS2_2	PAPSS2	2081.38	1216.32	1097.31	1887.1	1145.99	1853.42	2120.31	2391.94	1441.08	-0.148552	0.693585	-0.731036	-0.94	-1.36	2.32
PAPSS2_3	PAPSS2	5089.83	4823.34	5052.73	5062.07	6673.32	5828.12	5121.13	8004.96	7246.39	0.0670311	-0.195374	-0.143631	-0.94	-1.36	2.32
PAPSS2_4	PAPSS2	4589.93	6035	4445.38	4239.26	5492.39	6139.44	3633.37	4587.04	5137.5	-0.441046	0.160672	0.163501	-0.94	-1.36	2.32
XYLB_1	XYLB	5567.91	5168.19	3501.18	7011.77	5359.62	7290.58	5528.5	6782.14	4323.23	-0.561817	0.443903	-0.649632	0.49	-0.41	-0.25
XYLB_2	XYLB	3037.54	3150.32	4134.05	3598.3	3549.79	3489.63	3132.39	3250.9	2700.55	0.39206	-0.0246579	-0.267582	0.49	-0.41	-0.25
XYLB_3	XYLB	5158.9	5298.68	7124.86	4626.81	6701.27	6226.32	4147	7277.23	7679.88	0.427228	-0.106057	0.0776942	0.49	-0.41	-0.25
XYLB_4	XYLB	1127.03	2409.34	1347.39	1320.67	1404.54	1252.5	1194.26	1091.59	2284.63	-0.838465	-0.165286	1.06554	0.49	-0.41	-0.25
SHPK_1	SHPK	2761.23	2455.94	2888.73	3052.74	4360.37	1998.21	2494.78	3113.7	2401.79	0.234161	-1.12574	-0.374518	-1.17	-0.53	1.39
SHPK_2	SHPK	2539.46	1999.24	3256.2	3037.84	2361.87	4973.81	3739.64	3125.63	2595.11	0.70374	1.07442	-0.268352	-1.17	-0.53	1.39
SHPK_3	SHPK	4242.73	7544.91	6782.91	4081.25	2885.95	3431.71	3997.72	2612.65	3052.04	-0.1536	0.249883	0.22426	-1.17	-0.53	1.39
SHPK_4	SHPK	3384.74	3653.62	3516.5	3896.42	5115.05	4467.02	4405.09	2970.54	2390.08	-0.0551882	-0.195436	-0.313669	-1.17	-0.53	1.39
PRKAB2_1	PRKAB2	1846.88	2884.68	4491.32	2495.26	3437.98	2961.12	2272.12	3984.58	2390.08	0.638726	-0.21542	-0.737371	-0.69	-1.57	2.16
PRKAB2_2	PRKAB2	2775.77	3094.39	2633.54	2554.88	2354.88	2678.76	2170.92	1676.15	2659.55	-0.232651	0.185914	0.66603	-0.69	-1.57	2.16
PRKAB2_3	PRKAB2	3915.53	5074.99	3246	3857.66	4402.3	5589.21	3284.21	3584.93	2677.12	-0.644744	0.344387	-0.421263	-0.69	-1.57	2.16
PRKAB2_4	PRKAB2	3517.43	2870.7	4266.75	3690.72	3570.75	5219.97	3724.46	3567.04	2237.77	0.571734	0.547813	-0.672665	-0.69	-1.57	2.16
MYO3A_1	MYO3A	2308.6	1304.86	2036.4	1547.24	2417.77	2048.89	2826.24	960.356	1651.97	0.642123	-0.238832	0.782542	-0.64	0.46	-0.03
MYO3A_2	MYO3A	3833.73	4487.8	3251.1	3833.82	2648.37	2266.09	3866.15	3793.71	3467.96	-0.465081	-0.224898	-0.129522	-0.64	0.46	-0.03
MYO3A_3	MYO3A	2523.1	5513.05	4710.78	2921.57	2697.28	3134.88	2714.91	2797.56	3538.25	-0.226886	0.216904	0.338868	-0.64	0.46	-0.03
MYO3A_4	MYO3A	2970.28	2120.4	3057.16	3177.95	3221.36	2975.6	2945.16	5511.61	2952.45	0.527851	-0.114491	-0.900561	-0.64	0.46	-0.03
RIOK2_1	RIOK2	4284.54	638.451	444.028	4391.3	321.438	868.788	4291.23	906.672	2495.52	-0.523927	1.43447	1.46069	1.78	-0.07	-1.72
RIOK2_2	RIOK2	1388.8	521.946	627.763	1633.69	440.23	152.038	1869.82	1908.78	990.008	0.266321	-1.53383	-0.947141	1.78	-0.07	-1.72
RIOK2_3	RIOK2	2497.65	330.876	173.528	2560.85	468.181	260.637	3102.03	1843.17	1698.83	-0.931123	-0.845027	-0.117646	1.78	-0.07	-1.72
RIOK2_4	RIOK2	3940.98	806.22	520.584	3207.76	552.034	1100.47	4220.38	1550.89	1909.72	-0.631041	0.995284	0.300268	1.78	-0.07	-1.72
ADCK3_1	ADCK3	2459.48	1989.92	2944.87	2295.52	2948.84	2939.4	1922.96	3757.92	2360.79	0.565497	-0.00462577	-0.670664	-0.14	-0.96	0.93
ADCK3_2	ADCK3	1406.97	1915.35	637.971	977.832	1020.21	1556.58	1404.26	518.95	732.254	-1.58605	0.609506	0.496748	-0.14	-0.96	0.93
ADCK3_3	ADCK3	1287	1533.22	2807.07	1478.67	2354.88	2562.93	1262.57	1813.34	2366.65	0.872506	0.122138	0.384192	-0.14	-0.96	0.93
ADCK3_4	ADCK3	3384.74	5722.76	4583.18	2772.51	4143.75	4257.06	3180.47	4968.8	3356.65	-0.320362	0.0389215	-0.565874	-0.14	-0.96	0.93
EPHB6_1	EPHB6	2643.07	1486.61	2480.43	4122.99	1474.42	3837.15	2833.83	2451.59	2313.92	0.738561	1.37989	-0.0833781	-0.13	-3.71	3.75
EPHB6_2	EPHB6	4429.97	5182.18	3873.76	3717.55	6855.01	7102.34	4081.22	4771.96	4563.41	-0.419824	0.0511375	-0.064469	-0.13	-3.71	3.75
EPHB6_3	EPHB6	3508.35	4049.74	4134.05	4018.65	3340.16	6935.83	4017.96	4354.41	2466.23	0.0297272	1.05415	-0.820169	-0.13	-3.71	3.75
EPHB6_4	EPHB6	2713.97	2847.4	2414.08	2933.49	4583.98	3525.83	2434.06	5129.85	2700.55	-0.238171	-0.378637	-0.925662	-0.13	-3.71	3.75
AKT2_1	AKT2	4011.87	3858.67	3128.61	4379.37	3605.69	2867	3433.49	5827.75	4188.5	-0.302582	-0.330733	-0.476508	-0.9	0.26	0.43
AKT2_2	AKT2	4706.27	3094.39	5200.74	4808.67	3500.87	4010.91	4111.58	4080.02	5254.66	0.74906	0.196213	0.365019	-0.9	0.26	0.43
AKT2_3	AKT2	7676.55	7339.86	7502.54	7029.65	5233.84	5060.69	7355.3	7402.5	6941.77	0.0316258	-0.0485358	-0.0927084	-0.9	0.26	0.43
PTK2_1	PTK2	2639.44	852.822	127.594	2510.17	97.8288	267.876	2183.57	1020.01	954.86	-2.74068	1.45324	-0.0952167	6.03	-3.73	-0.21
PTK2_2	PTK2	2575.82	228.351	56.1414	1836.42	83.8533	246.157	2016.57	644.214	720.538	-2.02412	1.55364	0.161535	6.03	-3.73	-0.21
PTK2_3	PTK2	3702.85	489.324	229.67	3744.38	300.474	470.594	4478.46	1025.97	1335.63	-1.09123	0.647241	0.380533	6.03	-3.73	-0.21
PTK2_4	PTK2	2861.21	1440.01	1143.24	3505.88	684.802	876.028	3732.05	1628.43	1306.34	-0.332947	0.355291	-0.31795	6.03	-3.73	-0.21
CSNK2A2_1	CSNK2A2	5187.99	5974.41	3557.33	4543.34	5911.66	8304.17	4612.56	5105.99	6127.5	-0.748004	0.490273	0.263108	2.24	-1.35	-0.67
CSNK2A2_2	CSNK2A2	3573.79	3029.15	2439.6	4871.27	3486.9	3004.56	3213.36	3119.67	3040.32	-0.312268	-0.214791	-0.0371687	2.24	-1.35	-0.67
CSNK2A2_3	CSNK2A2	2470.38	4963.14	4511.73	2191.18	3207.39	2895.96	3096.97	2278.61	2167.47	-0.137574	-0.147357	-0.0721397	2.24	-1.35	-0.67
CSNK2A2_4	CSNK2A2	4382.7	8630.75	7813.87	4152.8	5646.12	8282.45	3785.19	4974.77	5547.56	-0.143448	0.552797	0.157225	2.24	-1.35	-0.67
SLK_1	SLK	3821.01	4138.28	4261.65	5103.8	10390.8	4886.93	4233.03	5010.55	3555.83	0.042378	-1.08831	-0.494785	-1.05	2.11	-1.04
SLK_2	SLK	1037.96	1141.76	1362.71	1293.84	908.411	1411.78	1148.71	2254.75	1476.22	0.255219	0.6361	-0.611055	-1.05	2.11	-1.04
SLK_3	SLK	1416.06	2702.93	1306.56	4009.71	2767.16	2403.65	1356.19	2875.1	8025.51	-1.04875	-0.20318	1.48098	-1.05	2.11	-1.04
SLK_4	SLK	2046.84	3443.91	7247.35	2724.81	3591.72	2838.04	2019.1	3048.09	3069.61	1.07341	-0.339777	0.0101512	-1.05	2.11	-1.04
STK35_1	STK35	2764.87	1407.39	2847.9	1979.51	3542.8	2490.53	2646.59	2487.38	3555.83	1.01688	-0.50844	0.515557	-2.47	3.2	-0.36
STK35_2	STK35	2823.04	3891.29	5685.6	2978.21	3165.46	2968.36	2747.8	3656.51	2964.17	0.547063	-0.0927496	-0.302842	-2.47	3.2	-0.36
STK35_3	STK35	3161.15	7246.66	6262.32	5178.33	7532.82	4517.7	3339.87	3483.53	3380.09	-0.210618	-0.737602	-0.0434894	-2.47	3.2	-0.36
STK35_4	STK35	1368.8	1598.46	1822.04	1469.73	3277.27	1904.09	1669.93	1449.48	1435.22	0.188877	-0.783388	-0.0142669	-2.47	3.2	-0.36
PGK1_1	PGK1	2043.2	633.791	1204.49	2000.38	1670.08	991.867	2211.4	1515.1	1171.61	0.926342	-0.751697	-0.370921	0.32	-2.26	1.35
PGK1_2	PGK1	3551.97	466.023	117.387	3174.97	475.169	514.033	3423.37	1419.66	1136.46	-1.98913	0.113422	-0.320997	0.32	-2.26	1.35
PGK1_3	PGK1	2753.96	344.857	260.292	1940.76	628.9	340.275	2628.88	703.864	702.964	-0.405867	-0.886127	-0.00184476	0.32	-2.26	1.35
PGK1_4	PGK1	1316.08	153.788	306.226	1535.31	27.9511	477.834	2512.49	548.775	480.359	0.993658	4.09553	-0.192102	0.32	-2.26	1.35
JAK3_1	JAK3	701.669	1617.1	1015.65	858.584	740.704	369.235	564.236	501.055	462.785	-0.671006	-1.00436	-0.114629	1.73	0.24	-2.2
JAK3_2	JAK3	4915.32	4175.57	3613.47	4859.35	2522.59	3229	4579.67	4050.2	3713.99	-0.208588	0.356182	-0.125021	1.73	0.24	-2.2
JAK3_3	JAK3	2426.76	1570.5	1408.64	2271.67	2578.49	1882.37	2725.03	1371.94	2425.23	-0.156919	-0.453972	0.821905	1.73	0.24	-2.2
JAK3_4	JAK3	4290	5135.57	4210.61	4173.67	6135.27	8050.77	5065.47	2600.72	3708.14	-0.286497	0.392001	0.511785	1.73	0.24	-2.2
AAK1_1	AAK1	628.957	1174.38	801.291	1296.82	48.9144	637.111	607.249	662.109	333.908	-0.551498	3.70321	-0.987618	-0.56	-2.23	2.53
AAK1_2	AAK1	3870.09	5028.39	4521.94	4143.86	4479.16	5531.29	4311.47	4241.08	4657.14	-0.153155	0.304386	0.135013	-0.56	-2.23	2.53
AAK1_3	AAK1	2632.17	1798.85	1510.72	2844.06	3046.67	2099.57	2502.37	3382.12	2542.39	-0.251842	-0.537138	-0.411746	-0.56	-2.23	2.53
AAK1_4	AAK1	1405.16	233.011	770.669	918.208	2117.3	1006.35	956.417	650.179	515.507	1.72571	-1.0731	-0.334845	-0.56	-2.23	2.53
ACVR1C_1	ACVR1C	2986.64	3849.35	2699.89	2844.06	2515.6	2266.09	2909.73	2463.52	2214.34	-0.511713	-0.150697	-0.153848	-2.2	-1.11	4.37
ACVR1C_2	ACVR1C	2719.42	2208.95	3710.44	2897.72	2459.7	1962.01	2494.78	4664.59	2138.18	0.74823	-0.326145	-1.12536	-2.2	-1.11	4.37
ACVR1C_3	ACVR1C	1814.16	1780.21	3041.85	1639.66	2466.68	2548.45	2064.65	2725.98	1370.78	0.772901	0.0470447	-0.991778	-2.2	-1.11	4.37
ACVR1C_4	ACVR1C	8516.37	8080.84	9743.09	6847.8	4486.15	8456.21	7722.18	6471.97	5811.17	0.269875	0.914533	-0.155375	-2.2	-1.11	4.37
ALPK3_1	ALPK3	5887.84	6668.79	8640.68	5747.74	7022.71	5111.37	4688.47	7599.34	6314.96	0.37372	-0.458318	-0.2671	1.02	-7.2	1.92
ALPK3_2	ALPK3	5218.89	4385.28	2863.21	4453.9	2823.06	5393.73	4890.88	4640.73	4768.44	-0.615032	0.934023	0.0391663	1.02	-7.2	1.92
ALPK3_3	ALPK3	3052.08	2521.18	3286.83	2972.25	1006.24	2787.36	2780.69	5243.19	3532.4	0.382594	1.46993	-0.569797	1.02	-7.2	1.92
ALPK3_4	ALPK3	3606.51	3248.18	1607.69	3508.87	915.398	4575.62	3365.17	3984.58	3667.13	-1.01465	2.3215	-0.119778	1.02	-7.2	1.92
BRD3_1	BRD3	2910.29	5443.15	3097.99	2790.4	3836.29	2497.77	3251.31	3394.05	4610.27	-0.81311	-0.619072	0.441843	0.84	0.62	-1.82
BRD3_2	BRD3	3702.85	2372.06	1745.49	3011.01	1306.71	3743.03	2902.14	3328.44	4223.64	-0.442508	1.51826	0.343642	0.84	0.62	-1.82
BRD3_3	BRD3	3432	3579.06	2460.02	3690.72	4150.74	1476.94	3527.1	3543.18	2589.25	-0.540912	-1.49076	-0.452509	0.84	0.62	-1.82
BRD3_4	BRD3	3019.36	1752.25	3878.86	3502.9	3053.66	2302.29	2441.65	2570.89	3667.13	1.14643	-0.407469	0.512382	0.84	0.62	-1.82
ATMIN_1	ATMIN	1399.7	1831.47	949.301	1371.35	2110.31	854.309	1778.73	703.864	1165.75	-0.948065	-1.30462	0.727889	1.01	-0.15	-1.1
ATMIN_2	ATMIN	2901.2	1593.8	1194.28	2757.6	1691.04	3286.92	2666.84	2690.19	2319.78	-0.416326	0.958823	-0.213719	1.01	-0.15	-1.1
ATMIN_3	ATMIN	3284.76	2884.68	3052.05	3836.8	2173.2	2425.37	2578.28	2624.58	2817.71	0.0813676	0.158384	0.102441	1.01	-0.15	-1.1
ATMIN_4	ATMIN	1459.69	689.714	831.914	1657.54	1041.18	781.91	1444.75	501.055	544.797	0.270436	-0.413144	0.120749	1.01	-0.15	-1.1
BMPR2_1	BMPR2	4480.87	5047.03	6425.64	5169.39	3312.2	3793.71	4607.5	5499.68	4586.84	0.348407	0.195817	-0.261847	0.18	-2.9	1.87
BMPR2_2	BMPR2	1606.93	1845.45	1199.39	1588.98	1684.05	1245.26	1561.14	1306.32	1716.4	-0.621678	-0.435487	0.393877	0.18	-2.9	1.87
BMPR2_3	BMPR2	1265.19	1314.18	959.508	1308.74	712.753	1585.54	1110.76	1097.55	392.488	-0.453801	1.1535	-1.48357	0.18	-2.9	1.87
BMPR2_4	BMPR2	5735.14	4236.15	4848.58	5476.45	3836.29	7131.3	5824.53	5947.05	6408.69	0.194809	0.894455	0.107855	0.18	-2.9	1.87
DOLK_1	DOLK	4431.79	377.479	495.065	3434.34	419.266	977.387	4341.83	1544.92	1417.64	0.391224	1.22106	-0.124037	0.75	-0.97	-0.1
DOLK_2	DOLK	7956.49	834.181	199.047	6263.49	321.438	876.028	7292.05	1986.33	1980.02	-2.06725	1.44644	-0.00459124	0.75	-0.97	-0.1
DOLK_3	DOLK	2092.28	549.907	285.811	2393.9	579.985	361.995	2355.62	745.618	702.964	-0.944127	-0.680046	-0.084986	0.75	-0.97	-0.1
DOLK_4	DOLK	5077.1	764.278	1842.46	4295.9	1208.88	622.632	4764.37	1610.54	1903.86	1.26946	-0.957226	0.241388	0.75	-0.97	-0.1
FASTK_1	FASTK	2154.09	1654.38	2429.39	2247.82	3472.92	1527.62	2115.25	2463.52	1482.08	0.554304	-1.18487	-0.733097	-1.37	-1.26	2.61
FASTK_2	FASTK	1735.99	890.104	1316.77	1621.77	1523.33	1085.99	1535.83	1795.45	1364.92	0.56496	-0.488228	-0.395526	-1.37	-1.26	2.61
FASTK_3	FASTK	1537.85	2558.47	1985.37	1669.47	489.144	2447.09	1389.08	1872.99	1195.04	-0.365875	2.32273	-0.648288	-1.37	-1.26	2.61
FASTK_4	FASTK	2999.36	2180.99	2567.19	2686.06	3647.62	3308.64	3418.31	3996.51	4405.24	0.235211	-0.140718	0.140479	-1.37	-1.26	2.61
PLXNA3_1	PLXNA3	3850.09	6552.28	2985.7	3446.26	5087.1	5502.33	4207.73	5434.07	5424.54	-1.13393	0.113198	-0.00253117	0.9	-2.46	1.04
PLXNA3_2	PLXNA3	3724.66	2772.84	4322.89	2808.28	3920.14	4170.18	2413.81	2636.51	2261.2	0.640634	0.0892055	-0.221538	0.9	-2.46	1.04
PLXNA3_3	PLXNA3	4359.07	3220.22	3715.54	4111.07	4171.7	7109.58	4372.19	3185.28	3520.68	0.206414	0.76913	0.144433	0.9	-2.46	1.04
PLXNA3_4	PLXNA3	2628.53	6412.48	5216.05	3553.58	1635.14	2309.53	2945.16	3936.86	2864.58	-0.297924	0.498185	-0.458724	0.9	-2.46	1.04
IP6K2_1	IP6K2	2454.02	2423.32	1184.07	1833.43	1411.53	1766.54	2456.83	3042.12	2237.77	-1.03323	0.323663	-0.443017	-0.21	-3.12	2.59
IP6K2_2	IP6K2	1977.76	2330.11	2929.56	2158.38	999.252	1252.5	1801.51	632.284	1165.75	0.330284	0.325894	0.882612	-0.21	-3.12	2.59
IP6K2_3	IP6K2	3112.07	3527.79	3787	3553.58	2110.31	4973.81	2780.69	4789.85	4440.39	0.102287	1.2369	-0.109294	-0.21	-3.12	2.59
IP6K2_4	IP6K2	1725.09	1607.78	2184.41	2209.06	2529.57	2678.76	1755.96	2869.14	779.119	0.442176	0.0826731	-1.8807	-0.21	-3.12	2.59
MPP2_1	MPP2	2544.91	1281.56	1429.05	2429.67	1886.7	2410.89	3299.39	2714.05	2190.91	0.157157	0.3537	-0.308921	1.49	-1.01	-0.63
MPP2_2	MPP2	1990.49	2446.62	689.009	2256.76	915.398	1571.06	2504.9	1789.48	2056.17	-1.8282	0.779266	0.200416	1.49	-1.01	-0.63
MPP2_3	MPP2	3333.84	2311.47	2745.83	4755	2899.93	1954.77	4134.35	2272.64	1681.26	0.248428	-0.569014	-0.434833	1.49	-1.01	-0.63
MPP2_4	MPP2	4300.9	3234.2	2883.63	4886.18	3563.76	4076.07	3969.89	3513.35	6016.2	-0.165523	0.193775	0.776004	1.49	-1.01	-0.63
CMPK2_1	CMPK2	3284.76	5806.65	2357.94	3911.33	3969.06	3120.4	3683.98	4795.82	3192.63	-1.30018	-0.347066	-0.587032	-0.06	-2.59	2
CMPK2_2	CMPK2	2157.72	2274.19	2684.58	3058.7	2746.19	3286.92	3127.33	2731.95	2231.91	0.239343	0.2593	-0.291649	-0.06	-2.59	2
CMPK2_3	CMPK2	1325.17	470.683	1112.62	861.565	880.459	2164.73	1682.59	1574.75	1323.92	1.24113	1.29786	-0.250307	-0.06	-2.59	2
CMPK2_4	CMPK2	5731.51	6025.68	6833.94	6290.32	6212.13	8941.28	5746.09	7110.22	7463.14	0.181595	0.525393	0.0698887	-0.06	-2.59	2
CAMK1D_1	CAMK1D	2697.61	2073.8	2342.63	2483.33	3801.35	4532.18	2552.98	2535.1	3227.78	0.17585	0.253694	0.348497	-0.61	0.55	-0.32
CAMK1D_2	CAMK1D	6456.81	8775.21	8997.94	6314.17	7490.89	7239.9	6381.18	6000.74	7902.49	0.036161	-0.0491674	0.397168	-0.61	0.55	-0.32
CAMK1D_3	CAMK1D	3764.65	2339.44	1490.3	3043.8	4528.08	5227.21	2894.55	6275.12	4709.86	-0.650558	0.207143	-0.41396	-0.61	0.55	-0.32
CAMK1D_4	CAMK1D	5273.42	3774.79	5782.57	4591.04	7421.02	4481.5	4971.85	3388.09	3005.17	0.615316	-0.727635	-0.173024	-0.61	0.55	-0.32
MTOR_1	MTOR	2681.25	1542.54	188.839	1869.21	1334.66	1665.18	2504.9	1365.97	1610.96	-3.03007	0.319199	0.237992	4.23	-2.69	-0.54
MTOR_2	MTOR	2204.99	326.216	56.1414	2244.84	321.438	267.876	2768.04	554.74	615.094	-2.53869	-0.262971	0.148994	4.23	-2.69	-0.54
MTOR_3	MTOR	6578.6	2050.5	2179.31	6788.18	1152.98	1990.97	5407.05	3608.79	3825.3	0.087894	0.788103	0.0840555	4.23	-2.69	-0.54
MTOR_4	MTOR	4084.59	661.753	1235.11	4194.54	230.597	695.031	4959.2	1479.31	1318.06	0.900278	1.59171	-0.166507	4.23	-2.69	-0.54
CKS2_1	CKS2	4244.55	6477.72	8150.72	4942.82	6603.45	8239.01	5037.64	5690.56	4815.3	0.331441	0.319252	-0.240943	-0.69	-1.29	1.5
CKS2_2	CKS2	3819.19	6035	8492.67	3404.52	6407.79	5509.57	2856.6	5469.86	3866.3	0.492865	-0.217888	-0.500548	-0.69	-1.29	1.5
CKS2_3	CKS2	1463.33	3103.71	1326.98	1454.82	2851.01	1969.25	1181.61	2385.98	1265.34	-1.22585	-0.533825	-0.915061	-0.69	-1.29	1.5
CKS2_4	CKS2	6169.6	8146.08	10559.7	5840.16	6240.08	12387.5	5260.29	4491.6	7521.72	0.37439	0.989245	0.743831	-0.69	-1.29	1.5
KIAA1804_1	KIAA1804	5340.68	8649.39	4879.2	5881.9	4975.29	6718.63	4842.81	5010.55	7474.85	-0.825953	0.433385	0.577075	1.52	-1.74	-0.16
KIAA1804_2	KIAA1804	2083.19	6114.22	2939.77	3106.4	2145.25	3721.31	2639	3489.49	2056.17	-1.05647	0.794667	-0.763058	1.52	-1.74	-0.16
KIAA1804_3	KIAA1804	1339.72	689.714	1898.6	1881.13	1837.78	1057.03	1437.16	882.812	825.983	1.46087	-0.797957	-0.0959943	1.52	-1.74	-0.16
KIAA1804_4	KIAA1804	1521.49	3229.54	2623.34	1451.84	1264.79	1578.3	1902.71	1580.71	1909.72	-0.299926	0.319476	0.272787	1.52	-1.74	-0.16
ROCK1_1	ROCK1	1599.66	1626.42	3567.53	1252.1	1348.64	1650.7	1885	1855.1	1939.01	1.13323	0.29157	0.0638243	-3.45	1.27	0.88
ROCK1_2	ROCK1	5475.2	8635.41	10085	6260.51	6421.76	6812.75	5080.65	7706.71	8570.31	0.223882	0.0852674	0.153231	-3.45	1.27	0.88
ROCK1_3	ROCK1	7327.53	10541.4	14321.2	6466.21	10376.8	6740.35	6186.35	10122.5	12061.7	0.442078	-0.622472	0.252865	-3.45	1.27	0.88
ROCK1_4	ROCK1	1748.72	2101.76	2470.22	1943.74	2117.3	1419.02	1675	4807.75	2483.81	0.233041	-0.577327	-0.952808	-3.45	1.27	0.88
TEX14_1	TEX14	1863.24	1654.38	2087.44	2435.64	1460.44	1665.18	2024.16	1467.38	2237.77	0.335443	0.189268	0.608822	-0.12	1.67	-2.32
TEX14_2	TEX14	3926.44	4114.98	2556.99	4623.83	5827.8	3366.55	4379.78	5935.12	7808.76	-0.686441	-0.791679	0.395816	-0.12	1.67	-2.32
TEX14_3	TEX14	1686.91	1188.36	1699.55	1836.42	1732.97	2005.45	1895.12	1765.62	1417.64	0.516186	0.210683	-0.316682	-0.12	1.67	-2.32
TEX14_4	TEX14	1726.91	1398.07	1388.22	2399.86	2578.49	1513.14	2041.87	1652.29	2290.49	-0.0101944	-0.76898	0.47119	-0.12	1.67	-2.32
EPHB4_1	EPHB4	1730.54	1537.88	1908.81	2247.82	3424.01	2823.56	1695.24	1711.94	1072.02	0.311734	-0.27817	-0.675299	0.74	-1.39	0.2
EPHB4_2	EPHB4	3946.43	5680.82	3623.67	3705.62	2655.35	4778.34	3858.56	4097.92	3725.71	-0.648646	0.847604	-0.137376	0.74	-1.39	0.2
EPHB4_3	EPHB4	2414.03	3914.59	3695.13	3097.46	3794.36	5234.45	2871.78	2982.47	4165.06	-0.0832381	0.464181	0.481829	0.74	-1.39	0.2
EPHB4_4	EPHB4	5286.15	6072.28	6185.77	5059.09	6379.84	5133.09	4129.29	7336.88	7615.45	0.0267141	-0.313692	0.053761	0.74	-1.39	0.2
PANK1_1	PANK1	874.36	624.471	520.584	1374.33	936.362	1636.22	862.8	2153.35	1370.78	-0.262502	0.805227	-0.651583	-0.63	0.08	-0.01
PANK1_2	PANK1	2252.25	2423.32	2276.28	2256.76	2927.88	2367.45	2127.9	1598.61	3011.03	-0.0903064	-0.306522	0.913443	-0.63	0.08	-0.01
PANK1_3	PANK1	3506.53	2535.16	4649.53	3640.04	4353.38	4872.45	3005.88	4372.31	3585.12	0.875006	0.162512	-0.286374	-0.63	0.08	-0.01
PANK1_4	PANK1	4059.14	3984.5	3194.96	5941.52	4479.16	3004.56	3893.98	3984.58	3813.58	-0.3186	-0.576076	-0.0632829	-0.63	0.08	-0.01
ULK3_1	ULK3	3844.64	2903.32	4179.99	4427.07	4590.97	3960.23	4731.48	3453.7	5313.24	0.525793	-0.213215	0.621447	0.22	0.49	-1.16
ULK3_2	ULK3	365.377	396.12	260.292	354.762	468.181	238.917	384.591	125.264	269.47	-0.605804	-0.970558	1.10515	0.22	0.49	-1.16
ULK3_3	ULK3	4920.77	3672.26	2863.21	4170.69	2739.21	3185.56	3992.66	4038.27	3444.52	-0.359033	0.217787	-0.229432	0.22	0.49	-1.16
ULK3_4	ULK3	2963.01	2549.15	2592.71	2760.59	3312.2	3960.23	3661.21	3054.05	1851.14	0.0244492	0.257791	-0.722312	0.22	0.49	-1.16
IRAK4_1	IRAK4	1481.5	424.081	694.112	1007.64	880.459	1049.79	1457.4	841.057	749.829	0.71083	0.253767	-0.165644	-0.92	-0.28	0.58
IRAK4_2	IRAK4	2179.54	1346.81	1010.55	2531.03	1166.96	781.91	2583.34	1025.97	1054.45	-0.414408	-0.577679	0.039496	-0.92	-0.28	0.58
IRAK4_3	IRAK4	4642.65	731.656	1148.35	4602.96	2271.03	2700.48	5002.21	2708.09	2659.55	0.650322	0.249873	-0.0260923	-0.92	-0.28	0.58
IRAK4_4	IRAK4	1683.28	582.529	551.207	2194.16	370.352	434.394	2175.98	1061.76	913.853	-0.0797353	0.230108	-0.216424	-0.92	-0.28	0.58
NEK7_1	NEK7	5975.09	8500.26	6476.68	6692.78	12529.1	8658.92	5417.17	8726.72	7627.16	-0.392252	-0.533021	-0.194293	-0.75	-3.45	6.61
NEK7_2	NEK7	2819.4	5722.76	5200.74	3392.6	3514.85	4597.34	3547.35	3745.99	2489.66	-0.137995	0.387336	-0.589394	-0.75	-3.45	6.61
NEK7_3	NEK7	158.148	139.807	765.565	158.003	1299.73	3301.4	230.249	268.423	64.4384	2.45309	1.34487	-2.05851	-0.75	-3.45	6.61
NEK7_4	NEK7	421.729	1412.05	862.537	476.991	139.755	441.634	538.934	256.493	99.5866	-0.711133	1.65995	-1.36489	-0.75	-3.45	6.61
TAOK1_1	TAOK1	9023.54	59278.1	59954	10213.6	48865.5	52438.6	8959.45	29281.9	34937.3	0.0163552	0.101813	0.254759	-2.17	0.56	0.91
TAOK1_2	TAOK1	1316.08	6426.46	6793.11	1517.43	14877	6016.36	1419.44	5249.15	4340.8	0.0800496	-1.30612	-0.274122	-2.17	0.56	0.91
TAOK1_3	TAOK1	5335.23	14297.6	16076.9	3744.38	10761.2	18476.2	3926.88	7933.38	9185.4	0.169215	0.779835	0.211407	-2.17	0.56	0.91
TAOK1_4	TAOK1	2755.78	5634.22	10896.5	2355.14	11613.7	12597.4	2613.7	4282.83	2729.84	0.951583	0.117304	-0.649746	-2.17	0.56	0.91
BCR_1	BCR	4388.16	2213.61	2556.99	4579.11	3962.07	3960.23	4369.66	4050.2	4885.6	0.208045	-0.000670404	0.270543	1.23	-0.01	-1.8
BCR_2	BCR	3088.43	2744.88	1888.39	3458.18	3927.13	1093.23	2755.39	2045.98	2759.13	-0.539581	-1.84488	0.431426	1.23	-0.01	-1.8
BCR_3	BCR	2012.3	2353.42	1857.77	1967.59	1041.18	1578.3	1814.16	1330.18	1505.52	-0.341183	0.600153	0.178632	1.23	-0.01	-1.8
BCR_4	BCR	1181.57	1449.33	1219.8	1007.64	1362.62	2309.53	1277.75	1282.46	1312.2	-0.248742	0.76122	0.0330698	1.23	-0.01	-1.8
DDR2_1	DDR2	3255.67	2455.94	5777.46	3663.89	3556.78	4141.22	3294.33	3465.63	3948.32	1.23416	0.219487	0.188118	-3	1.25	0.55
DDR2_2	DDR2	2908.47	5508.39	4613.81	3324.03	5904.67	4148.46	4410.15	4097.92	3924.88	-0.255674	-0.509279	-0.0622413	-3	1.25	0.55
DDR2_3	DDR2	3913.71	4478.48	6665.52	3899.4	5583.23	5386.49	5574.04	7432.32	5026.19	0.573708	-0.0517554	-0.564347	-3	1.25	0.55
DDR2_4	DDR2	5024.39	3812.07	4179.99	5559.93	4933.37	3771.99	6057.31	3489.49	3948.32	0.132924	-0.387247	0.17822	-3	1.25	0.55
DGKD_1	DGKD	2823.04	1360.79	2332.42	2680.09	4052.91	3221.76	2947.69	3578.97	3356.65	0.777387	-0.33111	-0.0925197	-0.93	0.15	0.21
DGKD_2	DGKD	2283.15	6547.62	3353.18	2981.19	5904.67	5379.25	2312.61	4372.31	3479.67	-0.965443	-0.134452	-0.329443	-0.93	0.15	0.21
DGKD_3	DGKD	4451.78	3732.84	6343.98	4635.76	3696.53	5502.33	4379.78	2875.1	4071.33	0.765114	0.573869	0.501888	-0.93	0.15	0.21
DGKD_4	DGKD	3537.43	2507.2	2475.33	3273.35	2725.23	2215.41	2203.81	3769.85	3292.22	-0.0184599	-0.298805	-0.195447	-0.93	0.15	0.21
ALK_1	ALK	2837.58	717.675	408.301	1457.8	1334.66	1708.62	1958.38	1234.74	2214.34	-0.813697	0.356352	0.842663	0.73	0.94	-2.78
ALK_2	ALK	4404.52	7502.97	9003.05	4430.05	7665.59	7153.02	3911.7	5100.03	4510.69	0.262951	-0.0998431	-0.177158	0.73	0.94	-2.78
ALK_3	ALK	4604.48	4655.57	4057.49	4734.14	3242.33	2975.6	5470.3	3489.49	6074.78	-0.198368	-0.123849	0.799815	0.73	0.94	-2.78
ALK_4	ALK	1107.04	1561.18	1515.82	1687.36	2557.53	1324.9	1540.89	1407.73	1353.21	-0.0425367	-0.948863	-0.0569863	0.73	0.94	-2.78
HUNK_1	HUNK	1668.74	1239.62	796.188	1466.75	2082.36	1947.53	1444.75	1413.69	1417.64	-0.638719	-0.0965687	0.00402768	-1.26	1.58	-0.86
HUNK_2	HUNK	4944.4	6342.57	6333.78	4194.54	6065.39	3004.56	3967.36	4312.66	4780.16	-0.00200246	-1.01345	0.148481	-1.26	1.58	-0.86
HUNK_3	HUNK	4717.18	3541.77	4537.25	4006.72	3172.45	3040.76	4437.98	4718.27	5090.63	0.357345	-0.0611655	0.109586	-1.26	1.58	-0.86
HUNK_4	HUNK	4488.14	2763.52	4532.15	4313.79	3521.84	3873.35	3246.25	3680.37	4077.19	0.713689	0.137253	0.147725	-1.26	1.58	-0.86
CIB4_1	CIB4	5057.11	5671.5	8033.33	5014.37	4744.7	4763.86	5141.38	5553.37	5488.98	0.502268	0.00581351	-0.0168244	-1.96	0.82	0.41
CIB4_2	CIB4	2177.72	941.366	903.367	2036.16	2208.14	2005.45	2709.85	1741.76	1259.48	-0.0594444	-0.138901	-0.467724	-1.96	0.82	0.41
CIB4_3	CIB4	814.372	307.575	510.377	778.092	747.692	651.591	680.625	835.092	650.242	0.730624	-0.198476	-0.360959	-1.96	0.82	0.41
CIB4_4	CIB4	3899.17	2460.6	2929.56	2796.36	3773.4	3105.92	3306.98	2362.12	3257.07	0.251674	-0.280844	0.463492	-1.96	0.82	0.41
PLK3_1	PLK3	3681.04	2628.37	3506.29	3106.4	4080.86	5581.97	3635.9	4927.05	2671.26	0.415776	0.4519	-0.8832	-0.43	-3.37	2.72
PLK3_2	PLK3	4573.57	3583.72	1985.37	4176.65	1907.66	3808.19	5748.62	8929.52	7404.56	-0.852052	0.997299	-0.27017	-0.43	-3.37	2.72
PLK3_3	PLK3	2574	4324.69	4062.6	3911.33	2305.97	2968.36	3881.33	2207.03	2167.47	-0.0901949	0.364295	-0.0260923	-0.43	-3.37	2.72
PLK3_4	PLK3	1599.66	321.556	719.631	1192.48	1264.79	1513.14	1381.49	2028.08	1798.42	1.16219	0.258651	-0.173388	-0.43	-3.37	2.72
CDK12_1	CDK12	4553.58	1053.21	893.159	3809.97	2075.37	2584.65	3554.94	1968.43	2202.62	-0.237806	0.316599	0.162174	0.39	0.88	-2.19
CDK12_2	CDK12	5320.69	2595.75	3659.4	6135.3	3179.44	3178.32	4923.78	2111.59	3913.17	0.495457	-0.000508108	0.890006	0.39	0.88	-2.19
CDK12_3	CDK12	2883.02	274.954	326.641	3395.58	258.548	224.437	3053.96	841.057	708.822	0.248518	-0.20412	-0.24678	0.39	0.88	-2.19
CDK12_4	CDK12	3375.65	722.336	301.122	2522.09	943.349	405.435	3395.53	1163.16	1370.78	-1.26232	-1.21832	0.236942	0.39	0.88	-2.19
EPHA7_1	EPHA7	2532.19	1836.13	3455.25	2620.47	1942.6	2743.92	2798.41	2588.79	2272.92	0.912122	0.49825	-0.187731	-1.52	-0.58	1.38
EPHA7_2	EPHA7	5606.08	9502.21	6976.85	5968.35	4213.63	3648.91	5204.63	6823.9	6432.12	-0.445687	-0.207597	-0.0853013	-1.52	-0.58	1.38
EPHA7_3	EPHA7	2610.35	1971.28	2766.24	2581.71	1145.99	1520.38	2454.3	2708.09	2196.76	0.488797	0.407831	-0.301894	-1.52	-0.58	1.38
EPHA7_4	EPHA7	5918.74	5326.64	5404.89	5088.9	3766.41	3330.36	5763.81	5147.75	4680.57	0.0210387	-0.177514	-0.137257	-1.52	-0.58	1.38
ILK_1	ILK	3177.51	577.868	484.858	3410.49	1712	897.748	4420.27	948.426	1622.68	-0.253179	-0.931304	0.774767	3.54	-0.47	-4.39
ILK_2	ILK	3726.48	843.502	311.33	3651.96	887.447	695.031	3220.95	1157.2	1148.17	-1.43795	-0.352585	-0.0112953	3.54	-0.47	-4.39
ILK_3	ILK	5587.9	815.54	122.49	6603.34	817.569	883.268	5422.23	1479.31	4288.08	-2.73509	0.11151	1.53541	3.54	-0.47	-4.39
ILK_4	ILK	2688.52	191.069	336.849	1878.15	69.8777	231.677	2034.28	632.284	579.945	0.818004	1.72921	-0.124656	3.54	-0.47	-4.39
ITPKC_1	ITPKC	3604.69	3346.04	6083.69	3124.29	4723.73	5676.08	3532.17	3525.28	2923.16	0.86249	0.264968	-0.270211	-1.22	0.14	0.49
ITPKC_2	ITPKC	1430.61	1076.51	1796.53	1308.74	1425.51	1028.07	1515.59	1407.73	1804.27	0.738844	-0.471541	0.358051	-1.22	0.14	0.49
ITPKC_3	ITPKC	4860.79	6831.9	6308.26	4892.14	5087.1	3757.51	5563.92	6394.42	5295.66	-0.115045	-0.437066	-0.272003	-1.22	0.14	0.49
ITPKC_4	ITPKC	917.987	2218.27	990.131	1043.42	719.741	1078.75	741.35	936.497	925.57	-1.16374	0.583805	-0.0169323	-1.22	0.14	0.49
TEK_1	TEK	1032.51	778.258	1000.34	1028.51	1222.86	962.907	1179.08	966.321	1394.21	0.362167	-0.344791	0.528875	1.68	0.27	-3.28
TEK_2	TEK	1446.97	1272.24	1117.73	1329.61	1159.97	1310.42	1024.73	906.672	1692.97	-0.186809	0.175944	0.900906	1.68	0.27	-3.28
TEK_3	TEK	5367.95	6561.6	4358.62	5378.07	4430.25	2519.49	5558.86	3865.29	4270.51	-0.590178	-0.814258	0.143833	1.68	0.27	-3.28
TEK_4	TEK	3913.71	5023.73	3613.47	3747.36	2795.11	4249.82	2649.12	3215.11	3743.28	-0.475374	0.604498	0.219438	1.68	0.27	-3.28
IP6K3_1	IP6K3	5048.02	4711.49	6966.64	5336.34	8553.03	6877.91	6320.45	4497.57	4991.05	0.564279	-0.314467	0.150197	-0.56	1.6	-1.8
IP6K3_2	IP6K3	2130.46	899.424	1898.6	1696.3	607.936	412.674	1353.66	1216.85	1282.91	1.07786	-0.558916	0.0762694	-0.56	1.6	-1.8
IP6K3_3	IP6K3	4626.29	10112.7	6430.75	4245.22	4024.96	4771.1	5024.99	4825.64	6104.07	-0.65311	0.245347	0.339051	-0.56	1.6	-1.8
IP6K3_4	IP6K3	4735.36	2264.87	1403.54	3523.77	2669.33	1520.38	3314.57	3918.97	4850.45	-0.690363	-0.812046	0.307645	-0.56	1.6	-1.8
MAPK14_1	MAPK14	3661.04	3313.42	4205.5	4158.77	2620.42	3793.71	3522.04	4694.41	3046.18	0.343956	0.533814	-0.623944	-0.27	-0.98	0.53
MAPK14_2	MAPK14	1926.86	3201.58	2572.3	1869.21	2187.17	2085.09	2168.39	2326.33	2167.47	-0.315725	-0.0689563	-0.102041	-0.27	-0.98	0.53
MAPK14_3	MAPK14	4099.13	2577.11	3521.6	3324.03	4003.99	3048	4088.81	3465.63	3081.33	0.450478	-0.393577	-0.169568	-0.27	-0.98	0.53
MAPK14_4	MAPK14	5782.41	4883.92	3853.34	5855.06	4681.81	6349.39	6097.79	5225.29	7931.78	-0.341929	0.439553	0.602133	-0.27	-0.98	0.53
MVK_1	MVK	1434.24	568.548	102.075	1255.08	69.8777	159.278	1576.32	405.616	363.198	-2.47765	1.18864	-0.159359	2.15	-3.29	-0.01
MVK_2	MVK	4571.76	568.548	280.707	4495.64	244.572	514.033	4696.06	1145.27	1329.77	-1.01822	1.0716	0.215494	2.15	-3.29	-0.01
MVK_3	MVK	2115.91	1323.51	2036.4	2918.59	2473.67	2700.48	2775.63	2183.17	2243.63	0.621659	0.126564	0.0394084	2.15	-3.29	-0.01
MVK_4	MVK	2464.93	321.556	408.301	3643.02	139.755	296.836	2927.45	900.707	831.841	0.344565	1.08676	-0.11475	2.15	-3.29	-0.01
RPS6KC1_1	RPS6KC1	7400.25	8043.56	10467.8	8523.23	5695.04	8362.09	7798.09	6883.55	6918.34	0.380057	0.554158	0.00727343	-1.08	-1.99	2.48
RPS6KC1_2	RPS6KC1	4017.33	5200.82	5231.36	3571.47	2648.37	4850.73	3838.32	3734.06	4528.26	0.00844837	0.873101	0.278213	-1.08	-1.99	2.48
RPS6KC1_3	RPS6KC1	2284.97	3341.38	1765.9	2531.03	2215.12	2121.29	2168.39	2380.01	1253.62	-0.92004	-0.0624447	-0.92487	-1.08	-1.99	2.48
RPS6KC1_4	RPS6KC1	1632.38	1067.19	2291.59	1293.84	2431.75	1817.22	1024.73	1025.97	480.359	1.10253	-0.420262	-1.09481	-1.08	-1.99	2.48
ERBB2_1	ERBB2	3591.96	5485.09	4879.2	3780.15	8664.84	4843.5	3522.04	4718.27	5119.92	-0.16887	-0.839125	0.117863	2.69	-0.38	-3.71
ERBB2_2	ERBB2	1010.69	1276.9	643.075	1225.27	586.973	1295.94	743.88	823.163	1142.32	-0.989591	1.14264	0.472714	2.69	-0.38	-3.71
ERBB2_3	ERBB2	2484.93	2427.98	2582.51	2528.05	2291.99	2664.28	2603.58	3000.37	2917.3	0.0890155	0.217147	-0.040505	2.69	-0.38	-3.71
ERBB2_4	ERBB2	2830.31	2819.44	954.404	3112.37	1970.55	2403.65	3668.8	1491.24	3790.15	-1.56274	0.286626	1.34575	2.69	-0.38	-3.71
PHKG1_1	PHKG1	2915.74	3583.72	2965.29	3288.26	1579.24	2794.6	3248.78	3954.76	1968.3	-0.273284	0.823416	-1.00664	0.06	-2.32	1.18
PHKG1_2	PHKG1	4659.01	3998.48	3506.29	4480.73	5212.88	4792.82	4245.68	5505.65	7123.37	-0.189506	-0.121207	0.371648	0.06	-2.32	1.18
PHKG1_3	PHKG1	1823.25	1756.91	2378.36	2164.35	1132.02	2324.01	1662.34	2183.17	2015.16	0.436927	1.03772	-0.115527	0.06	-2.32	1.18
PHKG1_4	PHKG1	2030.48	1384.09	1398.43	2384.95	2494.64	2331.25	2689.61	2487.38	2583.39	0.0148744	-0.0977259	0.054639	0.06	-2.32	1.18
CDK4_1	CDK4	2593.99	1770.89	2072.13	3362.79	3018.72	926.708	3266.49	2511.24	2161.61	0.226642	-1.70375	-0.216292	-0.76	2.71	-2.39
CDK4_2	CDK4	2115.91	1668.36	1423.95	2125.59	384.328	883.268	2550.45	2135.45	3661.27	-0.228533	1.20052	0.777804	-0.76	2.71	-2.39
CDK4_3	CDK4	2588.54	1975.94	3531.81	2486.32	2837.04	1614.5	2251.88	2135.45	4914.89	0.837869	-0.813299	1.20262	-0.76	2.71	-2.39
CDK4_4	CDK4	792.559	568.548	347.056	840.697	1069.13	427.154	721.108	447.371	240.179	-0.712113	-1.32361	-0.897359	-0.76	2.71	-2.39
MAP2K5_1	MAP2K5	3199.32	2302.15	3205.17	4224.35	3375.09	3084.2	3638.43	2875.1	3344.94	0.477415	-0.130032	0.218365	-0.61	-1.3	1.09
MAP2K5_2	MAP2K5	578.059	265.633	117.387	295.138	768.655	477.834	554.115	405.616	158.167	-1.17817	-0.685828	-1.35867	-0.61	-1.3	1.09
MAP2K5_3	MAP2K5	4757.17	5610.92	4751.61	5118.71	4003.99	7399.18	4847.87	6895.48	6871.48	-0.239821	0.885926	-0.00503069	-0.61	-1.3	1.09
MAP2K5_4	MAP2K5	2008.66	1193.02	2240.55	2152.42	1746.94	2287.81	2165.85	1020.01	1271.19	0.909239	0.389134	0.317606	-0.61	-1.3	1.09
RPS6KA1_1	RPS6KA1	1530.58	1943.32	1235.11	1466.75	684.802	1563.82	1907.77	1037.9	1874.57	-0.653879	1.19132	0.852892	1.33	0.44	-3.37
RPS6KA1_2	RPS6KA1	3397.46	2344.1	2735.62	3136.22	1760.92	1744.82	2593.46	2600.72	3713.99	0.222836	-0.0132531	0.514062	1.33	0.44	-3.37
RPS6KA1_3	RPS6KA1	2735.78	4622.95	4644.43	3395.58	2278.01	1346.62	2735.15	2165.28	2354.93	0.00668791	-0.758432	0.121134	1.33	0.44	-3.37
RPS6KA1_4	RPS6KA1	2910.29	3877.31	2562.09	2587.68	3305.22	1889.61	2155.73	2547.03	3011.03	-0.597735	-0.806653	0.24144	1.33	0.44	-3.37
LRRK2_1	LRRK2	1794.16	2269.53	3154.13	2328.31	5010.23	3026.28	2168.39	1658.26	1774.98	0.474847	-0.727333	0.0981406	0.26	-1.33	0.37
LRRK2_2	LRRK2	4473.59	6142.18	5261.98	4087.22	4653.86	13350.4	4637.86	7062.5	8025.51	-0.223145	1.52038	0.184415	0.26	-1.33	0.37
LRRK2_3	LRRK2	7616.56	3881.97	3878.86	6940.22	7532.82	5560.25	7497	6078.28	7392.84	-0.00115559	-0.438041	0.282466	0.26	-1.33	0.37
LRRK2_4	LRRK2	2957.55	4203.53	3215.37	2012.31	3249.31	3981.95	2173.45	3686.34	2079.6	-0.386614	0.293338	-0.82588	0.26	-1.33	0.37
MAPK3_1	MAPK3	4124.58	4082.36	4190.19	3586.38	3766.41	4039.87	4402.56	5756.17	3901.45	0.0376128	0.101117	-0.561099	2.18	-3.28	-0.05
MAPK3_2	MAPK3	4384.52	3602.36	5221.15	4045.48	2739.21	7290.58	4501.23	4390.2	7615.45	0.535427	1.41228	0.794642	2.18	-3.28	-0.05
MAPK3_3	MAPK3	3239.31	3299.44	1546.44	2909.65	2431.75	4568.38	4830.16	2940.72	2226.05	-1.09327	0.90969	-0.401681	2.18	-3.28	-0.05
MAPK3_4	MAPK3	2821.22	4389.94	1857.77	2981.19	4283.51	2562.93	2560.57	3561.07	3948.32	-1.24063	-0.741	0.148925	2.18	-3.28	-0.05
TK1_1	TK1	3241.13	1621.76	1378.02	2867.91	3081.61	2533.97	2988.17	1801.41	2114.75	-0.234966	-0.282286	0.231358	-0.3	1.59	-2.52
TK1_2	TK1	3326.57	2078.46	3348.07	3344.9	3927.13	2859.76	3423.37	2785.63	3128.19	0.687814	-0.45758	0.167325	-0.3	1.59	-2.52
TK1_3	TK1	2310.42	1682.34	1633.21	1553.2	1537.31	818.109	1675	632.284	954.86	-0.0427654	-0.910043	0.594715	-0.3	1.59	-2.52
TK1_4	TK1	3453.81	2525.84	2000.68	2599.6	1956.58	2374.69	3021.06	2654.4	3514.82	-0.336278	0.279406	0.405065	-0.3	1.59	-2.52
DGKG_1	DGKG	4440.87	5368.58	4440.28	3896.42	7504.87	4257.06	4703.65	4563.18	4721.58	-0.273892	-0.817968	0.0492278	-2.12	1.76	-0.52
DGKG_2	DGKG	1588.75	1006.61	2847.9	1770.83	2389.82	941.187	2036.81	1735.8	1148.17	1.5004	-1.34435	-0.596258	-2.12	1.76	-0.52
DGKG_3	DGKG	3030.27	186.409	250.085	1809.58	118.792	354.755	1389.08	966.321	896.279	0.423943	1.57838	-0.108554	-2.12	1.76	-0.52
DGKG_4	DGKG	4157.3	3961.2	3690.02	5011.39	4660.84	3757.51	3327.22	4694.41	7679.88	-0.102306	-0.310815	0.71014	-2.12	1.76	-0.52
COASY_1	COASY	5222.53	1337.49	163.321	5855.06	517.095	854.309	4658.11	1711.94	1944.87	-3.03375	0.724327	0.18404	7.71	-3.24	-0.99
COASY_2	COASY	1012.51	493.984	45.9339	1672.45	153.731	325.796	1462.46	518.95	562.371	-3.42683	1.08356	0.115927	7.71	-3.24	-0.99
COASY_3	COASY	2690.34	302.915	265.396	2143.48	607.936	991.867	1983.68	590.53	533.081	-0.190767	0.706226	-0.147654	7.71	-3.24	-0.99
COASY_4	COASY	4131.85	1388.75	566.518	3171.99	887.447	1505.9	3775.06	835.092	1148.17	-1.29359	0.762893	0.459335	7.71	-3.24	-0.99
EPHB3_1	EPHB3	5267.97	4338.67	3394.01	6865.69	3682.56	4358.42	6138.28	7020.74	6004.49	-0.354265	0.243098	-0.225583	0.06	0.26	-1.06
EPHB3_2	EPHB3	2741.24	1673.02	3378.69	2805.3	3549.79	2215.41	2639	1491.24	1499.66	1.01401	-0.680159	0.00812341	0.06	0.26	-1.06
EPHB3_3	EPHB3	3279.3	2768.18	2102.75	3201.8	1523.33	2324.01	3258.9	2720.02	4077.19	-0.396657	0.609383	0.583961	0.06	0.26	-1.06
EPHB3_4	EPHB3	4075.5	4716.15	3761.48	3118.33	3934.12	3040.76	3185.53	2952.65	3268.78	-0.326311	-0.371608	0.146744	0.06	0.26	-1.06
NUAK1_1	NUAK1	3595.6	3015.17	3792.1	3148.14	1152.98	3272.44	4349.42	2893	2313.92	0.330758	1.50499	-0.322224	2.66	-5.09	0.1
NUAK1_2	NUAK1	2479.47	1523.9	1245.32	2262.73	2606.44	2367.45	2818.65	2857.21	2782.57	-0.291248	-0.138747	-0.0381905	2.66	-5.09	0.1
NUAK1_3	NUAK1	2681.25	4240.81	2021.09	2572.77	1746.94	2678.76	2469.48	2051.94	2319.78	-1.0692	0.616735	0.177	2.66	-5.09	0.1
NUAK1_4	NUAK1	2094.1	2982.55	1423.95	1785.74	1495.38	3388.27	2143.08	1944.57	2138.18	-1.06665	1.18004	0.136932	2.66	-5.09	0.1
DLG1_1	DLG1	1076.13	438.062	1240.22	1344.52	1418.52	991.867	842.558	1276.5	779.119	1.50139	-0.516166	-0.712277	-2.41	1.51	-0.23
DLG1_2	DLG1	3224.77	3052.45	2597.82	3407.5	2229.1	4105.02	4000.25	2433.7	3579.26	-0.232668	0.88093	0.556511	-2.41	1.51	-0.23
DLG1_3	DLG1	2626.71	2325.45	5159.91	2504.2	3997.01	1513.14	3337.34	2511.24	2220.2	1.14983	-1.40137	-0.177715	-2.41	1.51	-0.23
DLG1_4	DLG1	3355.65	3616.34	2291.59	2814.25	3151.49	1933.05	2335.38	3561.07	4170.92	-0.65818	-0.70515	0.228054	-2.41	1.51	-0.23
DMPK_1	DMPK	1672.37	1659.04	500.169	1830.45	684.802	550.233	1576.32	1008.08	2132.32	-1.72986	-0.315645	1.08082	0.27	1.38	-4.02
DMPK_2	DMPK	599.872	955.347	1005.44	885.415	496.132	463.354	926.055	1240.71	433.495	0.0737332	-0.0986096	-1.51708	0.27	1.38	-4.02
DMPK_3	DMPK	2266.79	2889.34	3388.9	2247.82	3542.8	2613.6	2052	2409.84	1898	0.230077	-0.438849	-0.344454	0.27	1.38	-4.02
DMPK_4	DMPK	2908.47	1943.32	2970.39	2870.89	4639.88	4047.11	9073.31	2135.45	11036.5	0.612133	-0.197197	2.36968	0.27	1.38	-4.02
HUS1_1	HUS1	2230.44	605.83	459.339	1937.78	118.792	760.19	2191.16	1467.38	1218.47	-0.399353	2.67792	-0.268167	2.47	-2.92	-0.43
HUS1_2	HUS1	716.211	167.768	306.226	1109	104.817	72.399	920.994	345.967	404.204	0.868127	-0.533825	0.224451	2.47	-2.92	-0.43
HUS1_3	HUS1	3052.08	480.004	214.358	2495.26	216.621	666.071	2380.92	745.618	1282.91	-1.16302	1.6205	0.78291	2.47	-2.92	-0.43
HUS1_4	HUS1	6193.23	3551.09	1184.07	6099.52	2899.93	2092.33	4746.66	3692.3	2817.71	-1.5845	-0.470904	-0.389995	2.47	-2.92	-0.43
GALK1_1	GALK1	2603.08	4916.54	775.773	2906.66	2885.95	2736.68	2821.18	2779.67	2829.43	-2.66394	-0.076618	0.0256009	4.17	-1.36	-2.35
GALK1_2	GALK1	4208.2	3196.92	2026.2	3198.82	3368.11	4090.55	3000.82	2284.57	3526.54	-0.657908	0.280355	0.626327	4.17	-1.36	-2.35
GALK1_3	GALK1	3159.33	2912.64	1628.1	2987.16	3710.51	5589.21	3246.25	4652.66	5776.02	-0.839138	0.591026	0.312021	4.17	-1.36	-2.35
GALK1_4	GALK1	5202.53	4031.1	5011.9	4197.52	3997.01	3844.39	3038.78	3889.15	4346.66	0.314184	-0.0561658	0.160455	4.17	-1.36	-2.35
ITK_1	ITK	1023.42	2013.22	1873.08	1100.06	901.423	2193.69	1682.59	1431.59	1493.8	-0.10409	1.28308	0.0613705	1.51	-3.59	0.48
ITK_2	ITK	5698.79	6528.98	5961.2	6212.81	3836.29	2671.52	6087.67	6477.93	5471.4	-0.131255	-0.522048	-0.243622	1.51	-3.59	0.48
ITK_3	ITK	2581.27	4380.62	2562.09	2474.39	4297.48	5849.84	2074.77	1574.75	1341.49	-0.773812	0.444906	-0.231283	1.51	-3.59	0.48
ITK_4	ITK	5707.88	4497.12	4659.74	5282.68	4234.59	8275.21	5675.25	5368.45	5951.76	0.0512474	0.966573	0.148811	1.51	-3.59	0.48
ACVR1B_1	ACVR1B	6082.34	5997.72	8436.53	8883.96	4968.31	5227.21	5746.09	7307.06	9712.62	0.492236	0.0732868	0.41057	-1.08	-0.01	0.17
ACVR1B_2	ACVR1B	2106.82	1248.94	1816.94	1988.46	3060.64	3214.52	2831.3	2564.93	1944.87	0.540806	0.0707663	-0.399246	-1.08	-0.01	0.17
ACVR1B_3	ACVR1B	830.733	671.073	683.905	617.107	1041.18	637.111	632.551	381.757	339.766	0.0273257	-0.708599	-0.168111	-1.08	-0.01	0.17
ACVR1B_4	ACVR1B	1899.6	1244.28	821.707	1490.6	1104.07	1455.22	1571.26	1932.64	1903.86	-0.598618	0.398408	-0.0216464	-1.08	-0.01	0.17
TBCK_1	TBCK	1943.22	3089.73	1444.37	3660.91	1795.86	2338.49	2310.08	2081.77	2278.78	-1.09705	0.380903	0.130451	0.09	-2.3	1.08
TBCK_2	TBCK	1823.25	1258.26	1617.89	1723.13	2117.3	1028.07	1763.55	2195.1	1212.61	0.362685	-1.04229	-0.856167	0.09	-2.3	1.08
TBCK_3	TBCK	1814.16	1463.31	1990.47	1720.15	1900.67	1404.54	1859.7	1127.37	1482.08	0.443871	-0.436413	0.394659	0.09	-2.3	1.08
TBCK_4	TBCK	2066.83	773.598	847.225	2238.88	572.997	2635.32	1864.76	2135.45	1634.39	0.131161	2.20138	-0.385787	0.09	-2.3	1.08
NME4_1	NME4	2299.51	4897.9	4572.98	2668.17	2375.84	2461.57	2803.47	3907.04	2278.78	-0.0990305	0.0511375	-0.777817	-2.53	0.51	0.9
NME4_2	NME4	3710.12	3280.8	5542.69	2605.56	1474.42	1563.82	2995.76	3137.56	3262.93	0.756538	0.0849258	0.0565222	-2.53	0.51	0.9
NME4_3	NME4	3230.22	2479.24	2516.16	2599.6	1341.65	1636.22	2603.58	2910.89	2313.92	0.0213229	0.286354	-0.331121	-2.53	0.51	0.9
NME4_4	NME4	2537.64	1780.21	3128.61	2662.21	4388.32	2714.96	3038.78	2481.42	3526.54	0.813476	-0.692736	0.507088	-2.53	0.51	0.9
IKBKE_1	IKBKE	4104.58	2968.57	2383.46	2742.7	3591.72	4626.3	4511.35	3286.69	2349.07	-0.316709	0.365185	-0.484542	0.31	-5.44	1.91
IKBKE_2	IKBKE	2568.54	1714.96	1602.58	1717.17	2529.57	4148.46	2568.16	2898.96	1903.86	-0.0977797	0.713683	-0.606609	0.31	-5.44	1.91
IKBKE_3	IKBKE	1946.86	1141.76	1148.35	2677.11	894.435	2541.21	1862.23	1747.73	1646.11	0.00830474	1.50646	-0.0864228	0.31	-5.44	1.91
IKBKE_4	IKBKE	3422.91	3518.47	3970.73	3201.8	2257.05	3895.07	3901.58	1819.31	2021.02	0.174455	0.78721	0.151695	0.31	-5.44	1.91
MORN2_1	MORN2	2590.36	2250.89	2454.91	1717.17	1593.21	2266.09	2573.22	3704.23	2835.29	0.125175	0.508266	-0.385679	0.72	0.15	-1.61
MORN2_2	MORN2	1894.14	1761.57	2148.69	1785.74	4514.1	2468.81	2385.98	1795.45	2003.45	0.286595	-0.870625	0.158141	0.72	0.15	-1.61
MORN2_3	MORN2	4740.81	8001.61	4486.21	4310.81	6205.14	6139.44	4501.23	5613.01	6467.27	-0.834793	-0.0153579	0.204381	0.72	0.15	-1.61
MORN2_4	MORN2	12075.6	12470.8	13075.9	13901.3	14653.4	17238.2	11527.6	12717.3	22073.1	0.0683538	0.234378	0.795499	0.72	0.15	-1.61
STK32B_1	STK32B	5755.14	6487.04	7660.75	5956.43	5219.87	5256.17	6193.94	3972.65	5465.55	0.239926	0.0099988	0.460263	0.14	0.38	-1.4
STK32B_2	STK32B	1181.57	908.745	1148.35	1031.49	642.875	477.834	1594.03	1109.48	1019.3	0.337612	-0.42803	-0.122308	0.14	0.38	-1.4
STK32B_3	STK32B	4433.6	5396.55	4144.26	4892.14	4332.42	5690.56	4081.22	4229.15	4235.36	-0.380922	0.393399	0.00211771	0.14	0.38	-1.4
STK32B_4	STK32B	1550.58	1822.15	1556.65	1389.24	1404.54	832.589	1712.95	1288.43	1640.25	-0.227198	-0.754424	0.348303	0.14	0.38	-1.4
MAGI1_1	MAGI1	5993.27	5387.23	8069.06	6680.86	6903.92	11591.1	6492.5	5809.86	6297.39	0.582857	0.747528	0.116251	-1.14	-1.19	1.29
MAGI1_2	MAGI1	3393.82	5774.02	4384.14	3631.09	3472.92	5082.41	3046.37	3972.65	4821.16	-0.397285	0.549363	0.279278	-1.14	-1.19	1.29
MAGI1_3	MAGI1	3741.02	5965.09	5660.08	4087.22	6135.27	5922.24	3233.6	5219.33	2987.6	-0.075723	-0.0509826	-0.804878	-1.14	-1.19	1.29
MAGI1_4	MAGI1	3810.1	4893.24	7032.99	4143.86	4178.69	2461.57	3005.88	2725.98	2267.06	0.523348	-0.763473	-0.265953	-1.14	-1.19	1.29
SIK1_1	SIK1	2590.36	3607.02	4047.29	2855.98	2948.84	5212.73	2927.45	2535.1	2923.16	0.166149	0.821891	0.205485	-5.54	-0.89	4.44
SIK1_2	SIK1	3193.87	2404.68	3001.02	3169.01	3885.2	2743.92	4200.14	5732.31	2841.15	0.319607	-0.50175	-1.01264	-5.54	-0.89	4.44
SIK1_3	SIK1	7463.87	4562.36	7696.48	7584.16	5401.55	5458.89	5902.97	8631.28	6502.42	0.754417	0.0152336	-0.408598	-5.54	-0.89	4.44
SIK1_4	SIK1	581.695	274.954	1623	748.28	1292.74	1382.82	1105.7	1025.97	421.779	2.5614	0.0971849	-1.28243	-5.54	-0.89	4.44
JAK2_1	JAK2	4479.05	4790.72	4715.88	4677.49	5101.07	3916.79	3835.79	4258.97	4083.05	-0.022714	-0.38113	-0.0608577	-3.51	2.05	-0.19
JAK2_2	JAK2	1261.55	890.104	3470.56	1705.24	1285.75	868.788	1662.34	1025.97	808.409	1.96312	-0.565534	-0.343833	-3.51	2.05	-0.19
JAK2_3	JAK2	1654.19	1113.79	1337.19	1594.94	2354.88	2092.33	1637.04	2332.29	2858.72	0.263718	-0.170542	0.29362	-3.51	2.05	-0.19
JAK2_4	JAK2	1537.85	1649.72	1653.62	1559.16	1607.19	1013.59	1609.21	1139.3	1265.34	0.00340594	-0.66507	0.151366	-3.51	2.05	-0.19
CHUK_1	CHUK	694.398	191.069	199.047	626.051	230.597	412.674	807.135	465.266	222.605	0.0590117	0.839633	-1.06357	-1.13	-2.1	2.31
CHUK_2	CHUK	2404.94	1076.51	3654.3	2453.52	503.12	1730.34	1583.91	1884.92	1915.58	1.76323	1.78208	0.0232738	-1.13	-2.1	2.31
CHUK_3	CHUK	5586.09	3639.64	1403.54	5896.8	4737.71	3779.23	3807.96	2749.84	2841.15	-1.37473	-0.326098	0.0471257	-1.13	-2.1	2.31
CHUK_4	CHUK	1585.12	1211.66	1030.96	1925.85	1753.93	1411.78	1444.75	1562.82	1066.16	-0.232995	-0.313076	-0.551721	-1.13	-2.1	2.31
STK24_1	STK24	4293.63	3895.95	5297.71	3553.58	6121.29	4293.26	4033.15	2069.84	4961.76	0.443393	-0.511761	1.26133	-1.72	0.52	0.21
STK24_2	STK24	3197.5	4585.67	6262.32	2697.98	4674.82	4097.79	2972.99	4115.81	2911.44	0.449567	-0.190067	-0.499443	-1.72	0.52	0.21
STK24_3	STK24	2097.74	3350.71	3154.13	2364.09	2250.06	3084.2	2439.12	3012.3	1716.4	-0.0872234	0.45493	-0.811475	-1.72	0.52	0.21
STK24_4	STK24	4066.41	6533.64	7247.35	4286.96	8490.14	8434.49	3711.81	6167.75	5442.11	0.149566	-0.00948886	-0.180578	-1.72	0.52	0.21
AURKC_1	AURKC	3099.34	2567.79	4016.66	3013.99	4430.25	3612.71	1968.5	3877.22	2999.31	0.645473	-0.294306	-0.370388	-1.27	-0.21	0.51
AURKC_2	AURKC	2339.5	2306.81	2128.27	2420.73	1677.07	4561.14	3544.82	2773.7	2331.5	-0.11622	1.44345	-0.250555	-1.27	-0.21	0.51
AURKC_3	AURKC	4977.12	2437.3	2526.36	4868.29	2229.1	1411.78	4559.43	3573	5155.07	0.0517791	-0.658945	0.528855	-1.27	-0.21	0.51
AURKC_4	AURKC	3299.3	3919.25	4338.2	3574.45	5261.79	3221.76	4551.84	4688.45	4106.48	0.146519	-0.707707	-0.191207	-1.27	-0.21	0.51
NRBP2_1	NRBP2	2613.99	3168.96	2209.93	2077.89	1222.86	1462.46	3053.96	2230.89	2823.57	-0.520006	0.258138	0.339903	1.24	-1.21	-0.86
NRBP2_2	NRBP2	3655.59	2884.68	3368.49	2835.12	2096.33	991.867	2666.84	1622.47	2888.01	0.223688	-1.07965	0.831889	1.24	-1.21	-0.86
NRBP2_3	NRBP2	4520.86	2996.53	2485.53	5121.69	2131.27	3815.43	5045.23	3644.58	2313.92	-0.269735	0.840131	-0.655412	1.24	-1.21	-0.86
NRBP2_4	NRBP2	1781.44	1868.75	1505.61	1860.26	775.643	1151.14	2208.87	2445.63	2208.48	-0.311726	0.569605	-0.147152	1.24	-1.21	-0.86
CKS1B_1	CKS1B	4429.97	2810.12	2061.92	4984.56	3521.84	2280.57	4367.13	4455.81	3989.32	-0.446641	-0.626934	-0.159546	1.63	-3.3	0.09
CKS1B_2	CKS1B	4184.57	680.394	469.547	5428.75	377.34	847.069	3524.57	1455.45	1388.35	-0.535101	1.16661	-0.0680864	1.63	-3.3	0.09
CKS1B_3	CKS1B	2241.34	256.313	173.528	1642.64	41.9266	376.475	1879.94	960.356	1066.16	-0.562735	3.16661	0.150785	1.63	-3.3	0.09
CKS1B_4	CKS1B	3701.03	713.015	770.669	4409.19	649.863	738.47	3888.92	1747.73	1833.57	0.112178	0.184404	0.0691697	1.63	-3.3	0.09
PIKFYVE_1	PIKFYVE	5960.55	3434.59	1286.15	6165.11	3584.73	3076.96	6550.7	2570.89	2682.98	-1.41708	-0.220358	0.0615674	2.09	-1.3	-1.44
PIKFYVE_2	PIKFYVE	3486.53	1188.36	1143.24	3693.7	971.301	1585.54	4354.48	1151.23	890.421	-0.055837	0.706983	-0.370622	2.09	-1.3	-1.44
PIKFYVE_3	PIKFYVE	4862.6	13356.2	6318.46	5574.83	4066.88	5314.09	4906.07	5267.05	6191.94	-1.07987	0.385898	0.233398	2.09	-1.3	-1.44
PIKFYVE_4	PIKFYVE	2421.3	372.818	1061.58	2229.93	621.912	673.311	2267.06	966.321	1651.97	1.50967	0.114563	0.773609	2.09	-1.3	-1.44
WEE1_1	WEE1	4519.04	2367.4	1520.92	4638.74	1355.63	1484.18	4445.57	2320.36	3479.67	-0.638355	0.130705	0.5846	3.8	-2.97	-1.04
WEE1_2	WEE1	1292.45	1207	796.188	1615.81	279.511	615.392	1295.46	858.952	767.403	-0.600245	1.1386	-0.162594	3.8	-2.97	-1.04
WEE1_3	WEE1	936.165	135.147	35.7264	1135.83	27.9511	267.876	1464.99	447.371	527.223	-1.91946	3.26059	0.236942	3.8	-2.97	-1.04
WEE1_4	WEE1	1077.95	144.467	91.8678	1061.3	447.218	188.237	642.672	489.126	433.495	-0.65311	-1.24842	-0.174191	3.8	-2.97	-1.04
STK17A_1	STK17A	3501.07	3928.57	7977.19	3854.68	4094.84	5038.97	3537.23	5911.26	6953.49	1.02187	0.299324	0.234271	-1.72	1.87	-1.02
STK17A_2	STK17A	412.64	535.926	530.792	459.104	1523.33	767.43	455.437	697.899	1388.35	-0.0138888	-0.989126	0.992286	-1.72	1.87	-1.02
STK17A_3	STK17A	2713.97	3448.57	4307.58	2853	5261.79	2628.08	2778.16	4515.46	3227.78	0.320879	-1.00154	-0.484333	-1.72	1.87	-1.02
STK17A_4	STK17A	3619.23	4753.43	3654.3	4215.41	4793.61	4800.06	4119.17	7026.71	6672.3	-0.379376	0.00193779	-0.0746641	-1.72	1.87	-1.02
ERBB4_1	ERBB4	2753.96	2558.47	3041.85	2751.64	2257.05	2331.25	3114.68	2636.51	3063.75	0.249668	0.046664	0.216672	-0.55	0.28	-0.78
ERBB4_2	ERBB4	2586.72	2143.71	2026.2	3016.97	1390.57	2374.69	2353.09	2057.91	1523.09	-0.0813334	0.772065	-0.434177	-0.55	0.28	-0.78
ERBB4_3	ERBB4	4128.21	2120.4	2556.99	4304.84	4262.54	2910.44	3142.51	3262.83	3878.02	0.270106	-0.550476	0.249198	-0.55	0.28	-0.78
ERBB4_4	ERBB4	2014.12	1453.99	1321.88	1833.43	2851.01	2106.81	2234.17	2063.87	2524.81	-0.137432	-0.436413	0.290824	-0.55	0.28	-0.78
BMX_1	BMX	6702.21	7638.12	4925.14	5539.06	8643.88	7696.02	6732.87	6656.88	5635.43	-0.633054	-0.167566	-0.240321	-0.66	-1.18	0.8
BMX_2	BMX	2968.46	3420.61	4777.13	4093.18	5450.46	3822.67	4202.67	4044.23	2659.55	0.48189	-0.511799	-0.604685	-0.66	-1.18	0.8
BMX_3	BMX	2670.34	3280.8	2475.33	2900.7	2305.97	4090.55	3016	3423.88	3186.77	-0.406429	0.826922	-0.103536	-0.66	-1.18	0.8
BMX_4	BMX	5126.18	5806.65	10666.9	4221.37	4982.28	7080.63	4111.58	6346.7	9238.12	0.87736	0.50707	0.541592	-0.66	-1.18	0.8
MAPK8_1	MAPK8	1966.85	1728.95	3511.39	1723.13	5170.95	1976.49	1631.98	2159.31	1798.42	1.02215	-1.38749	-0.263843	-2.39	2.02	-0.78
MAPK8_2	MAPK8	2490.38	2101.76	3317.45	3037.84	2326.93	3504.11	2507.43	1807.38	2806	0.658474	0.590622	0.634616	-2.39	2.02	-0.78
MAPK8_3	MAPK8	3841	7148.79	8104.78	4462.85	8853.51	5791.92	5700.55	6406.35	6309.1	0.181074	-0.612207	-0.0220681	-2.39	2.02	-0.78
MAPK8_4	MAPK8	5484.29	3830.71	2786.66	3869.59	3654.61	3612.71	4432.92	4241.08	4276.37	-0.459076	-0.0166336	0.0119546	-2.39	2.02	-0.78
TRIO_1	TRIO	2883.02	1179.04	1061.58	2614.51	1565.26	745.71	2231.64	1538.96	3104.76	-0.151392	-1.06972	1.01253	2.2	-0.82	-2.47
TRIO_2	TRIO	3170.24	1528.56	581.829	3392.6	1718.99	1411.78	3124.8	2260.71	1769.13	-1.3935	-0.284047	-0.353742	2.2	-0.82	-2.47
TRIO_3	TRIO	3306.57	946.027	505.273	2635.38	1215.87	1534.86	3828.2	1634.4	1827.71	-0.904818	0.336114	0.161278	2.2	-0.82	-2.47
TRIO_4	TRIO	4548.12	1398.07	1582.17	4263.11	1027.2	2410.89	5050.29	2582.82	3362.51	0.178467	1.23084	0.380591	2.2	-0.82	-2.47
KALRN_1	KALRN	2859.39	1663.7	3138.82	2098.76	2096.33	2186.45	2520.08	1264.57	1815.99	0.915824	0.0607235	0.522112	-1.47	1.62	-1.14
KALRN_2	KALRN	3264.76	2041.18	2342.63	3750.34	4842.53	1607.26	2886.96	3561.07	3122.33	0.198725	-1.59116	-0.189688	-1.47	1.62	-1.14
KALRN_3	KALRN	3682.85	3290.12	3914.59	3362.79	4003.99	3837.15	3719.4	3286.69	3456.24	0.25072	-0.0614053	0.0725703	-1.47	1.62	-1.14
KALRN_4	KALRN	3344.74	2567.79	1755.7	3079.57	2110.31	2418.13	2967.93	2869.14	3315.65	-0.548482	0.196437	0.208673	-1.47	1.62	-1.14
PKN2_1	PKN2	4997.12	2921.96	1714.87	4522.47	2564.51	3475.15	4402.56	3787.74	2835.29	-0.768843	0.438392	-0.417842	0.08	-3.7	1.39
PKN2_2	PKN2	2750.32	2563.13	1097.31	3002.06	1488.4	2229.89	2942.63	1461.41	1288.77	-1.22393	0.583214	-0.181371	0.08	-3.7	1.39
PKN2_3	PKN2	707.122	484.664	1030.96	1120.93	642.875	883.268	893.162	530.88	755.687	1.08893	0.458313	0.509402	0.08	-3.7	1.39
PKN2_4	PKN2	1563.3	391.459	918.678	1410.1	607.936	1657.94	1667.4	1127.37	708.822	1.2307	1.4474	-0.669471	0.08	-3.7	1.39
MYT1_1	MYT1	3699.21	4254.79	4368.82	4096.16	4933.37	5524.05	3398.06	5541.44	4124.06	0.0381574	0.163152	-0.426195	0.88	-3.5	0.72
MYT1_2	MYT1	5038.93	7358.5	4884.31	5834.2	2871.97	6182.88	5847.3	6334.77	4504.83	-0.591259	1.10624	-0.491821	0.88	-3.5	0.72
MYT1_3	MYT1	2673.98	2381.38	2567.19	2107.7	1837.78	3062.48	3208.3	2570.89	3538.25	0.108397	0.736732	0.460768	0.88	-3.5	0.72
MYT1_4	MYT1	2826.67	2227.59	2169.1	2462.47	2180.19	2193.69	2251.88	2344.22	2548.25	-0.0383863	0.00890926	0.120394	0.88	-3.5	0.72
GSAP_1	GSAP	5340.68	8686.67	8559.02	5375.09	8119.79	5067.93	5047.76	6322.84	8910.07	-0.0213577	-0.680046	0.494864	-2.08	1.23	-0.52
GSAP_2	GSAP	1121.58	1631.08	1347.39	1681.39	1586.22	2671.52	1642.1	2045.98	2694.7	-0.275656	0.752066	0.397333	-2.08	1.23	-0.52
GSAP_3	GSAP	6916.71	6696.75	14270.1	6355.91	7400.05	7348.5	7142.77	9424.62	7129.23	1.09147	-0.0100854	-0.402688	-2.08	1.23	-0.52
GSAP_4	GSAP	4064.59	8332.49	10079.9	4951.76	6302.97	4112.26	3676.39	6555.48	5612	0.274667	-0.616099	-0.224186	-2.08	1.23	-0.52
SGK3_1	SGK3	838.004	265.633	581.829	897.339	454.205	1114.95	1133.53	518.95	779.119	1.13116	1.29556	0.586247	-0.79	-2.41	1.78
SGK3_2	SGK3	398.097	582.529	433.82	715.486	614.924	318.556	662.914	268.423	175.741	-0.425232	-0.948863	-0.611055	-0.79	-2.41	1.78
SGK3_3	SGK3	4953.49	8029.58	7390.25	5142.56	8783.63	8550.33	5017.4	6627.06	4627.85	-0.1197	-0.0388382	-0.518027	-0.79	-2.41	1.78
SGK3_4	SGK3	3401.1	4156.92	4700.57	3413.47	2718.24	6132.2	2902.14	4575.11	3667.13	0.177319	1.17373	-0.319156	-0.79	-2.41	1.78
BRSK2_1	BRSK2	4582.66	3648.96	5609.04	4588.06	2180.19	4387.38	4531.6	3459.67	3608.55	0.620269	1.00891	0.0607851	-0.88	-2.01	1.5
BRSK2_2	BRSK2	3601.05	1584.48	1485.2	3160.07	1376.59	1180.1	5174.27	2487.38	2384.22	-0.0933541	-0.222186	-0.0611109	-0.88	-2.01	1.5
BRSK2_3	BRSK2	3786.47	2591.09	2398.77	4122.99	2194.16	2939.4	3471.44	2910.89	2419.37	-0.111263	0.421853	-0.266832	-0.88	-2.01	1.5
BRSK2_4	BRSK2	3722.85	3201.58	3291.93	3646	3256.3	2968.36	3704.22	2934.75	2015.16	0.0401505	-0.133569	-0.542342	-0.88	-2.01	1.5
PDK4_1	PDK4	2788.5	5280.04	6323.57	3100.44	2305.97	2859.76	4498.7	2887.03	2858.72	0.26019	0.310524	-0.0142182	-0.64	-1.24	0.66
PDK4_2	PDK4	5442.48	5527.03	4292.27	5229.01	5198.9	9267.08	4713.77	5434.07	6139.22	-0.364765	0.833907	0.176023	-0.64	-1.24	0.66
PDK4_3	PDK4	4780.8	4445.86	4470.9	5306.52	6177.19	5010.01	4966.79	4819.68	4311.51	0.00810309	-0.302137	-0.160742	-0.64	-1.24	0.66
PDK4_4	PDK4	3202.96	3662.94	4996.59	4084.24	4465.19	4105.02	3415.78	3680.37	2934.88	0.447941	-0.12133	-0.326552	-0.64	-1.24	0.66
HIPK2_1	HIPK2	2895.75	2050.5	2873.42	4337.64	2243.08	1947.53	3481.56	3716.16	3807.72	0.486793	-0.20383	0.0351152	-2.08	-1.44	2.22
HIPK2_2	HIPK2	1386.98	1290.88	454.235	1499.54	579.985	1085.99	1783.79	1073.69	919.712	-1.50685	0.904917	-0.223325	-2.08	-1.44	2.22
HIPK2_3	HIPK2	2953.92	2022.54	2373.25	2438.62	1684.05	2092.33	2735.15	2105.63	1657.82	0.230697	0.313174	-0.344958	-2.08	-1.44	2.22
HIPK2_4	HIPK2	2270.43	2316.13	5981.62	2483.33	1718.99	2135.77	3145.04	4205.29	2653.69	1.36882	0.313194	-0.664205	-2.08	-1.44	2.22
ZAP70_1	ZAP70	2181.35	2204.29	1617.89	2164.35	2592.46	912.228	2014.04	1228.78	1733.98	-0.446196	-1.50686	0.496861	-0.06	0.73	-2.1
ZAP70_2	ZAP70	3633.77	2185.65	3261.31	3672.83	4744.7	3482.39	3104.56	2636.51	3145.76	0.577389	-0.446237	0.254783	-0.06	0.73	-2.1
ZAP70_3	ZAP70	1581.48	1342.15	1515.82	1448.86	726.728	2381.93	1366.31	805.268	902.137	0.175556	1.71264	0.163879	-0.06	0.73	-2.1
ZAP70_4	ZAP70	1637.83	1961.96	1474.99	1404.14	1090.09	528.513	1971.03	2612.65	3034.46	-0.411589	-1.04444	0.215929	-0.06	0.73	-2.1
CAMK2A_1	CAMK2A	2234.07	2302.15	4465.8	2098.76	2788.12	760.19	2310.08	2302.47	2120.61	0.955933	-1.87486	-0.118703	-1.91	0.53	-0.01
CAMK2A_2	CAMK2A	1637.83	2465.26	2904.04	2143.48	1558.27	2751.16	1609.21	1705.97	2460.37	0.236322	0.820093	0.528282	-1.91	0.53	-0.01
CAMK2A_3	CAMK2A	4344.53	3714.2	5083.35	3997.78	5932.62	4648.02	3671.33	5702.49	4381.81	0.452728	-0.352054	-0.380065	-1.91	0.53	-0.01
CAMK2A_4	CAMK2A	3702.85	4208.19	2761.14	3991.82	2089.34	2823.56	3018.53	4789.85	4803.59	-0.607936	0.434466	0.00413161	-1.91	0.53	-0.01
TNIK_1	TNIK	5451.57	3378.67	4179.99	5369.13	4227.6	3887.83	4480.99	3990.55	6115.79	0.307044	-0.120876	0.615951	-0.53	-2.05	1.1
TNIK_2	TNIK	3844.64	4101	3608.36	3598.3	4786.62	6544.87	3962.3	3841.43	1892.15	-0.184632	0.451356	-1.02162	-0.53	-2.05	1.1
TNIK_3	TNIK	4306.36	4636.93	6992.16	3953.06	3382.08	5321.33	3678.92	4962.84	4768.44	0.592569	0.653875	-0.057647	-0.53	-2.05	1.1
TNIK_4	TNIK	2919.38	3891.29	2812.18	2644.32	3472.92	3815.43	3514.45	3728.09	3274.64	-0.468562	0.135695	-0.1871	-0.53	-2.05	1.1
ANKK1_1	ANKK1	2748.51	8407.05	4501.52	2572.77	2620.42	3323.12	2641.53	3620.72	4370.09	-0.901187	0.342741	0.271387	2.8	-2.45	-1.2
ANKK1_2	ANKK1	3306.57	4324.69	3669.61	3726.49	3815.32	3221.76	2676.96	3644.58	4463.82	-0.236972	-0.243958	0.292526	2.8	-2.45	-1.2
ANKK1_3	ANKK1	3586.51	3695.56	2562.09	3350.86	2878.96	3887.83	3453.73	4539.32	3362.51	-0.528472	0.433415	-0.432938	2.8	-2.45	-1.2
ANKK1_4	ANKK1	790.741	754.957	765.565	727.411	873.472	1976.49	764.122	662.109	995.866	0.0201302	1.17811	0.588883	2.8	-2.45	-1.2
DGKA_1	DGKA	3599.23	4753.43	3327.66	4462.85	4772.65	3417.23	3484.09	6394.42	6391.12	-0.514464	-0.481961	-0.000746114	0.03	0.48	-1.84
DGKA_2	DGKA	1030.69	1118.46	2771.35	1100.06	586.973	593.672	1161.36	1574.75	1230.19	1.30908	0.0163721	-0.356241	0.03	0.48	-1.84
DGKA_3	DGKA	3535.61	3238.86	1730.18	3121.31	3102.57	2780.12	3167.82	2916.86	4469.68	-0.904566	-0.158316	0.615756	0.03	0.48	-1.84
DGKA_4	DGKA	3182.96	2171.67	2199.72	3297.2	1404.54	1875.13	3964.83	2451.59	3520.68	0.0185194	0.416894	0.522134	0.03	0.48	-1.84
VRK1_1	VRK1	659.86	74.5637	5.10377	629.032	83.8533	65.1591	766.652	155.089	187.457	-3.86884	-0.3639	0.273468	5.82	-1.27	-5.76
VRK1_2	VRK1	3495.62	428.741	423.613	6308.21	125.78	615.392	2659.24	960.356	5043.77	-0.017361	2.2906	2.39286	5.82	-1.27	-5.76
VRK1_3	VRK1	3413.82	1267.58	239.877	3929.21	1201.9	1006.35	4931.37	2171.24	2407.65	-2.40171	-0.256186	0.149108	5.82	-1.27	-5.76
VRK1_4	VRK1	4622.65	1053.21	750.254	4331.67	1013.23	810.869	6568.41	2051.94	2097.18	-0.489345	-0.321417	0.0314587	5.82	-1.27	-5.76
WNK3_1	WNK3	4220.92	5186.84	4782.23	4644.7	4814.58	5314.09	4339.3	4777.92	3713.99	-0.117171	0.142414	-0.363412	-3.49	0.05	1.15
WNK3_2	WNK3	3090.25	2567.79	2822.38	2861.95	5862.74	3301.4	3479.03	3388.09	2776.71	0.136389	-0.828499	-0.287096	-3.49	0.05	1.15
WNK3_3	WNK3	3312.02	2530.5	4353.51	3416.45	5136.01	5089.65	3385.41	6919.34	6092.36	0.782755	-0.0130821	-0.183634	-3.49	0.05	1.15
WNK3_4	WNK3	2526.74	1509.91	3593.05	1910.95	2166.21	3388.27	2558.04	2016.15	2477.95	1.25074	0.645378	0.297542	-3.49	0.05	1.15
SGK1_1	SGK1	2183.17	2292.83	2470.22	1741.02	1530.32	2845.28	1857.17	1204.92	837.699	0.10751	0.894736	-0.524432	-1.59	0.32	-0.04
SGK1_2	SGK1	5467.93	3593.04	5792.78	5065.05	4905.42	3974.71	5085.71	10212	7574.44	0.689051	-0.303527	-0.431053	-1.59	0.32	-0.04
SGK1_3	SGK1	3788.29	4855.96	4848.58	4558.25	6736.21	3714.07	4873.17	4193.36	6098.21	-0.00219437	-0.858937	0.540281	-1.59	0.32	-0.04
SGK1_4	SGK1	2935.74	4245.47	4593.39	2507.18	3284.25	3670.63	3448.67	2767.74	3403.52	0.113635	0.160462	0.298321	-1.59	0.32	-0.04
MPP5_1	MPP5	4464.51	4772.08	4521.94	3532.71	2990.77	2801.84	3539.76	3358.26	4680.57	-0.0776756	-0.0941397	0.478968	-0.12	0.34	-1.55
MPP5_2	MPP5	1616.02	2493.22	1526.03	1436.94	2906.91	2266.09	1637.04	1181.06	2220.2	-0.708232	-0.359283	0.910605	-0.12	0.34	-1.55
MPP5_3	MPP5	1388.8	540.587	224.566	1425.01	803.594	593.672	1988.74	1181.06	1359.06	-1.26739	-0.436801	0.202532	-0.12	0.34	-1.55
MPP5_4	MPP5	2294.06	1593.8	4195.3	1937.78	1767.91	2490.53	2785.75	3316.51	1898	1.3963	0.494409	-0.805183	-0.12	0.34	-1.55
N4BP2_1	N4BP2	3884.63	2530.5	5088.46	3189.88	1495.38	2251.61	3676.39	3006.33	2050.31	1.0078	0.590441	-0.552161	-2.12	-1.14	1.64
N4BP2_2	N4BP2	3352.01	4156.92	5976.51	4012.69	4521.09	4655.26	4589.79	4449.85	3737.43	0.523787	0.0421905	-0.251712	-2.12	-1.14	1.64
N4BP2_3	N4BP2	2010.48	3826.05	3159.23	2226.95	3109.56	5212.73	2876.84	2785.63	3186.77	-0.276281	0.745329	0.194092	-2.12	-1.14	1.64
N4BP2_4	N4BP2	4820.79	11361.6	10677.1	5762.65	7029.7	4532.18	5746.09	5237.22	4452.11	-0.0896538	-0.633258	-0.234314	-2.12	-1.14	1.64
DGUOK_1	DGUOK	2154.09	1109.13	1025.86	1931.81	2250.06	1440.74	1639.57	1950.54	1622.68	-0.112605	-0.643155	-0.265497	-0.91	-1.58	1.06
DGUOK_2	DGUOK	1426.97	2101.76	1561.75	1591.96	1670.08	825.349	2206.34	1920.71	1610.96	-0.428434	-1.01684	-0.253721	-0.91	-1.58	1.06
DGUOK_3	DGUOK	2395.85	2055.16	3225.58	2537	1460.44	2389.17	2644.06	2690.19	1927.29	0.650307	0.710101	-0.481132	-0.91	-1.58	1.06
DGUOK_4	DGUOK	4769.9	5480.43	6665.52	4143.86	2487.65	5820.88	4430.39	4760.03	6080.64	0.282428	1.22646	0.353253	-0.91	-1.58	1.06
MAP3K8_1	MAP3K8	6425.91	3700.22	4501.52	6102.5	5562.27	7000.99	6067.43	6955.13	4645.42	0.282801	0.331885	-0.582267	-1.47	-0.46	0.56
MAP3K8_2	MAP3K8	1801.44	1477.29	2429.39	2471.41	2864.99	1447.98	2112.72	2678.26	2073.74	0.71764	-0.984486	-0.369058	-1.47	-0.46	0.56
MAP3K8_3	MAP3K8	1706.91	2949.93	1679.14	1275.95	3766.41	2403.65	1831.87	1360.01	2472.09	-0.812956	-0.647965	0.862117	-1.47	-0.46	0.56
MAP3K8_4	MAP3K8	1865.06	1840.79	2817.28	1961.63	1698.03	3692.35	2580.81	2720.02	2413.51	0.613977	1.12068	-0.172482	-1.47	-0.46	0.56
PIK3R5_1	PIK3R5	3330.2	3332.06	3383.8	2906.66	3738.46	3576.51	2816.12	3352.3	4159.2	0.0222271	-0.0638904	0.311157	0.34	-2.02	0.19
PIK3R5_2	PIK3R5	2363.13	1770.89	1102.41	2847.04	1327.68	3120.4	2363.21	2380.01	1692.97	-0.683807	1.23283	-0.491412	0.34	-2.02	0.19
PIK3R5_3	PIK3R5	1668.74	1901.37	3006.12	1899.02	1844.77	1715.86	2213.93	1902.82	2360.79	0.66086	-0.104513	0.311131	0.34	-2.02	0.19
PIK3R5_4	PIK3R5	2872.12	4413.24	3302.14	3401.54	2543.55	2859.76	3256.37	3930.9	3268.78	-0.418437	0.169052	-0.266106	0.34	-2.02	0.19
MAPK6_1	MAPK6	3406.55	7265.3	8778.48	3365.77	3969.06	3359.31	3241.19	3907.04	3971.75	0.272949	-0.240629	0.0236981	-0.38	-1.04	-0.03
MAPK6_2	MAPK6	1117.94	2474.58	2102.75	1240.18	1041.18	542.993	1414.38	1538.96	2313.92	-0.234906	-0.939212	0.588389	-0.38	-1.04	-0.03
MAPK6_3	MAPK6	1741.45	1952.64	1020.75	1606.86	950.337	1592.78	2036.81	1521.06	1236.05	-0.935789	0.745034	-0.299347	-0.38	-1.04	-0.03
MAPK6_4	MAPK6	3053.9	1733.61	2924.46	3404.52	2690.29	4698.7	3418.31	3030.19	2372.5	0.754394	0.804498	-0.352999	-0.38	-1.04	-0.03
PDK3_1	PDK3	4019.15	3145.66	5757.05	4248.2	5548.29	7942.17	3878.8	5428.1	4170.92	0.871969	0.51749	-0.380082	-3.07	0.24	0.93
PDK3_2	PDK3	4426.33	4198.87	9125.54	4447.94	4535.06	6457.99	6163.58	6806	4346.66	1.11991	0.509963	-0.6469	-3.07	0.24	0.93
PDK3_3	PDK3	7462.05	9171.33	8640.68	8827.31	16931.4	12119.6	8028.34	9693.04	10034.8	-0.0859868	-0.482357	0.0499931	-3.07	0.24	0.93
[truncated: 1,149 more rows]

## Sheet: ST3
Supplemental Table 3. sgRNAs and shRNAs used in this study
Protein	Gene	sgRNA #	Backbone	Resistance	sgRNA sequence	Efficacy	Comments
S6K1	RPS6KB1	1	pLentiCRISPRv2	puro	CGAAGTAGCTCAAAACATTC	No KO
S6K1	RPS6KB1	2	pLentiCRISPRv2	puro	GTACTTGGTAAAGGGGGCTA	Robust KO	Used to make "DKO1"
S6K1	RPS6KB1	3	pLentiCRISPRv2	puro	CATATGGTCCAACTCCCCCA	Robust KO	Used to make "DKO2"
S6K2	RPS6KB2	1	pLentiCRISPRv2	hygro	CATGAATTGGGACGACCTTC	No KO (not shown)
S6K2	RPS6KB2	2	pLentiCRISPRv2	hygro	CCGGCGTCTGCCGTGTGAAG	No KO (not shown)
S6K2	RPS6KB2	3	pLentiCRISPRv2	hygro	GGCGTGTGGACCCCCCTTTC	No KO (not shown)
S6K2	RPS6KB2	4	pLentiCRISPRv2	hygro	CTCTGGGCCAACGTTCACGC	Robust KO	Used to make "DKO1"
S6K2	RPS6KB2	5	pLentiCRISPRv2	hygro	CCTCAGCGAGAGTGCCAACC	Robust KO
S6K2	RPS6KB2	6	pLentiCRISPRv2	hygro	CATGTCCCCTTGCCGAGTTG	Robust KO	Used to make "DKO2"
RSK1	RPS6KA1	1	pLentiCRISPRv2	puro	TGAAGAGGTCCCCACCACGC	Robust KO
RSK1	RPS6KA1	2	pLentiCRISPRv2	puro	CTCATTCTGGACTTCCTGCG	Robust KO
RSK2	RPS6KA2	1	pLentiCRISPRv2	hygro	TGCAATCACACATCATGTAA	Robust KO
RSK2	RPS6KA2	2	pLentiCRISPRv2	hygro	AAAAATGGAACGTGATATCT	Robust KO
Protein	Gene	shRNA #	Backbone	Resistance	shRNA sequence	Efficacy	Comments
CK1a	CSNK1A1	1	pLKO	puro	CATCTATTTGGCGATCAACAT	Robust KD	TRCN0000006044
CK1a	CSNK1A1	2	pLKO	puro	GCAAGCTCTATAAGATTCTTC	Robust KD	TRCN0000196287

## Sheet: ST4
Supplemental Table 4. Antibodies used in this study
Antibody:	Vendor:	Cat#	Full name:	Dilution:	Blocker	incubation buffer
S6K1	Cell signaling	2708s	p70 S6 Kinase (49D7) Rabbit mAb	1000x	5% non-fat milk	TBST
S6K2	Cell signaling	14130s	p70 S6 Kinase 2 Antibody	1000x	5% non-fat milk	TBST
S6K2	Abcam	ab184551	P70 S6 Kinase beta/SRK antibody	5000x	5% non-fat milk	TBST
p-S6Kb1 (S371)	Cell signaling	9208S	Phospho‐p70 S6 Kinase (Ser371) Antibody	1000x	5% BSA	TBST
p-S6Kb1 (T389)	Cell signaling	9234S	Phospho-p70 S6 Kinase (Thr389) (108D2) Rabbit mAb	1000x	5% BSA	TBST
p-S6Kb1 (T421/S424)	Cell signaling	9204s	Phospho-p70 S6 Kinase (Thr421/Ser424) Antibody	1000x	5% BSA	TBST
S6	Cell signaling	2317s	S6 Ribosomal Protein (54D2) Mouse Monoclonal Antibody	1000x	5% non-fat milk	TBST
p-S6 (S235/236)	Cell signaling	4858S	Phospho-S6 Ribosomal Protein (Ser235/236) (D57.2.2E) Rabbit Monoclonal Antibody	1000x	5% BSA	TBST
p-S6 (S240/244)	Cell signaling	5364s	Phospho-S6 Ribosomal Protein (Ser240/244) (D68F8) XP® Rabbit mAb	1000x	5% BSA	TBST
GAPDH	Cell signaling	2118s	GAPDH (14C10) Rabbit mAb	5000x	5% non-fat milk	TBST
GAPDH	Milipore	ABS16	GAPDH antibody	5000x	5% non-fat milk	TBST
ERK	Cell signaling	9102S	p44/42 MAPK (Erk1/2) Antibody	1000x	5% non-fat milk	TBST
p-ERK	Cell signaling	4370S	Phospho-p44/42 MAPK (Erk1/2) (Thr202/Tyr204) (D13.14.4E) XP® Rabbit mAb	1000x	5% BSA	TBST
AXL	Cell signaling	8661s	Axl (C89E7) Rabbit mAb	1000x	5% non-fat milk	TBST
MITF	Cell signaling	12590s	MITF (D5G7V) Rabbit mAb	1000x	5% non-fat milk	TBST
CK1a	Cell signaling	2655s	CK1 Antibody Rabbit pAb	1000x	5% non-fat milk	TBST
RSK1	Cell signaling	8408s	RSK1 (D6D5) Rabbit mAb	1000x	5% non-fat milk	TBST
RSK2	Cell signaling	5528s	RSK2 (D21B2) XP® Rabbit mAb	1000x	5% non-fat milk	TBST
p-RSK1	Cell signaling	11989s	Phospho-p90RSK (Ser380) (D3H11) Rabbit mAb	1000x	5% BSA	TBST
p-RSK2	Cell signaling	3556s	Phospho-RSK2 (Ser227) (D53A11) Rabbit mAb	1000x	5% BSA	TBST
goat anti-Rb HRP-conjugated 2nd antibody	Cell signaling	7074s	goat anti-rabbit HRP-conjugated 2nd antibody	5000x to 10000x	5% non-fat milk	TBST
goat anti-Ms HRP-conjugated 2nd antibody	Cell signaling	96714s	goat anti-mouse HRP-conjugated 2nd antibody	5000x to 10000x	5% non-fat milk	TBST

## Sheet: ST5
Supplemental Table 5. Inhibitors used in this study
Type	Inhibitor	Vendor	Cat #
BRAFi	Encorafenib aka LGX818	Array Biopharma	Gift
BRAFi	Vemurafenib	MedchemExpress	HY-12057
BRAFi	Dabrafenib	MedchemExpress	HY-14660
MEKi	Binimetinib aka MEK162	Selleck	S7007
mTORi	Rapamycin	Sigma-Aldrich	37094
S6Ki	PF-4708671	Selleck	S2163
